# Supplementary material for: The Senescence-SASP Landscape in Colon Adenocarcinoma: Prognostic and Therapeutic Implications
Source: Curr Issues Mol Biol. 2026 Jan 21;48(1):114. doi: 10.3390/cimb48010114 (PMC12840354; doi:10.3390/cimb48010114)
Supplement: Supplementary file 1 [file cimb-48-00114-s001.zip › Supplemental Tables.xlsx]

## Sheet: Table S1
Supplemental Table S1. Patient and tumor characteristics of the different set
Characteristics	GSE12945 (n=62)	GSE40967 (n=579)	TCGA (n=448)
Sex (%)
male	28 (45.16)	318 (54.92)	234 (52.23)
female	34 (54.84)	261 (45.08)	214 (47.77)
Mean age (sd, range), years	64.45 (11.78 , 38 - 87)	66.91 (13.23 , 22 - 97)	67.07 (12.99 , 31 - 90)
Cancer type (%)
Colon cancer	29 (46.77)	579 (100)	448 (100)
Rectal cancer	33 (52.23)	-	-
Primary diagnosis (%)
Adenocarcinoma, nos	-	-	380 (84.82)
Mucinous adenocarcinoma	-	-	50 (11.16)
Not reported	-	-	4 (0.89)
Others	-	-	14 (3.13)
TNM stage (%)
0	-	4 (0.69)	-
I	13 (20.97)	36 (6.22)	75 (16.74)
II	23 (37.10)	269 (46.46)	176 (39.29)
III	21 (33.87)	209 (36.10)	124 (27.68)
IV	5 (8.06)	61 (10.54)	73 (16.29)
T stage (%)
Tis	-	3 (0.52)	1 (0.22)
T0	-	1 (0.17)	-
T1	-	12 (2.07)	10 (2.23)
T2	16 (25.81)	47 (8.12)	76 (16.96)
T3	42 (67.74)	376 (64.94)	305 (68.08)
T4	4 (6.45)	119 (20.55)	56 (12.50)
NA	-	21 (3.63)	-
N stage (%)
N0	36 (58.06)	310 (53.54)	266 (59.38)
N1	14 (22.58)	136 (23.49)	102 (22.77)
N2	12 (19.36)	100 (17.27)	80 (17.86)
N3	-	6 (1.04)	-
N+	-	6 (1.04)	-
NA	-	21 (3.63)	-
M stage (%)
M0	56 (90.33)	495 (85.49)	330 (73.66)
M1	5 (8.06)	61 (10.54)	62 (13.84)
MX	-	2 (0.35)	49 (10.94)
NA	1 (1.61)	21 (3.63)	7 (1.56)
Median follow-up (sd, range), months	42.23 (15.98 , 7 - 64)	57.84 (38.80 , 0 - 201)	27.79 (25.61 , 0 - 150.07)
Number of death events (%)	12 (19.36)	194 (33.51)	96 (21.43)
Treatment modality (%)
Chemotherapy adjuvant	-	240 (41.45)	-
Rezidiv	8 (12.90)	-	-
NA, not available; sd, standard deviation.

## Sheet: Table S2
Supplemental Table S2. The differentially expressed senescence-associated genes in patients with colon adenocarcinoma
gene	conMean	treatMean	logFC	pValue	fdr
ABCB1	5.9422575902439	4.14072102521008	-1.80154	4.0235626804944e-12	1.08856661561321e-11
ABI3	4.78592484634146	4.05303791344538	-0.732887	1.11823843663101e-08	2.203013378899e-08
ABI3BP	3.98580916097561	1.75817242941176	-2.22764	1.61286441776493e-22	3.35306023693235e-21
ACKR1	5.54385120487805	3.15193545567227	-2.39192	3.16431333572453e-19	2.11848096205286e-18
ACLY	6.38608751707317	7.24035882668067	0.854271309607501	6.97691542183895e-18	3.44485198953298e-17
ADCK5	4.35421044878049	5.06787298928571	0.713662540505227	9.39914080184383e-12	2.47510707781888e-11
AGO2	3.7849361195122	4.76987189243698	0.98493577292478	3.86272709263171e-17	1.75376689837876e-16
AGT	3.57124710243902	5.27508101323529	1.70383391079627	9.22494691631276e-16	3.59000397235817e-15
AHR	4.34849369268293	4.9827451592437	0.634251466560771	1.26034826801006e-09	2.72042385718018e-09
AKR1B1	5.46881620731707	4.85231337121849	-0.616503	4.16405048067358e-05	6.3383427355147e-05
ANLN	3.35743403902439	5.42507870693277	2.06764466790838	3.03932416072439e-23	1.00044420290511e-21
APEX1	7.66026620487805	8.40660901386555	0.746342808987498	8.78843786036422e-15	3.12741707643592e-14
ARG2	2.23755239512195	3.12014126407563	0.882588868953679	1.01760367120019e-12	2.97743296388204e-12
ARID3A	2.8602658804878	4.5452246289916	1.68495874850379	4.73711593229736e-20	3.66894273187737e-19
ARPC1B	1.83341601219512	2.42686828214286	0.593452269947735	2.89052662373403e-14	9.6350887457801e-14
ARRB1	4.94076912439024	4.07179840504202	-0.868971	1.85244818106371e-19	1.28371409038626e-18
ASPH	4.62325052439024	5.47714265630252	0.853892131912278	3.16526755482223e-13	9.65467709772032e-13
ATG4D	5.87422698780488	5.28908268340336	-0.585144	9.38254797078898e-11	2.23259424606123e-10
ATR	2.08675971219512	2.90246946680672	0.815709754611601	4.42519206047472e-19	2.86549321948773e-18
AURKA	4.51369005853659	6.09906030147059	1.58537	4.2226952728285e-22	7.0977218415628e-21
AURKB	4.38450154878049	5.65934717478992	1.27484562600943	1.23598875102661e-18	6.82818960357358e-18
AXL	5.25175354390244	4.38752516617647	-0.864228	9.5861781832506e-09	1.90757701883324e-08
BCL11B	2.48725017560976	3.10779298361345	0.620542808003689	1.03044733291894e-10	2.41558870328179e-10
BCL2	3.38653067560976	2.33364963697479	-1.05288	1.49586284387446e-16	6.31942057037873e-16
BCL2L1	5.82582717317073	6.83989777268908	1.01407059951834	9.22859291294659e-19	5.40043585276134e-18
BHLHE40	6.02991263658537	7.44856808109244	1.41865544450707	1.0807458245318e-19	7.90545556833446e-19
BIRC5	4.58353478780488	6.18798587079832	1.60445108299344	5.70168543830379e-21	5.9884076892836e-20
BLK	2.03186461219512	1.07258619054622	-0.959278	2.41165056133339e-16	9.92293720548634e-16
BMP4	4.75134031707317	6.34549658739496	1.59415627032179	9.81915456738225e-17	4.33359335655418e-16
BMS1	4.49900014634146	5.24028414495798	0.74128399861652	1.44930007005166e-15	5.50455315067698e-15
BRCA1	2.69822622195122	3.90481023172269	1.20658400977147	1.24319361003336e-19	8.92839047205777e-19
BRIP1	1.86732591463415	2.7323813907563	0.865055476122156	4.47346486275234e-16	1.81232679055095e-15
BTG3	4.76521293658537	5.49527010168067	0.730057165095307	5.51367126413374e-12	1.47654247412395e-11
BUB1	3.19350370487805	4.69948344432773	1.50597973944968	1.01720206455376e-21	1.42474863046301e-20
BUB1B	3.35679928048781	4.67536487878151	1.31856559829371	1.73564409926609e-18	9.39149889328912e-18
CARM1	5.62343837317073	6.23602207920168	0.612583706030949	7.45040222428686e-16	2.91377116692407e-15
CASP2	4.21815835609756	5.04550504705882	0.827346690961263	5.85567678143477e-20	4.40569967365092e-19
CAV1	6.78767490487805	5.34785974495798	-1.43982	3.19095671430621e-13	9.69559924731502e-13
CAVIN1	7.45777899756098	6.6645865487395	-0.793192	8.1782587956188e-05	0.000121672776808641
CBX7	4.79240112439024	3.48933409222689	-1.30307	6.72753175641767e-21	6.64343760946245e-20
CBX8	2.63872689512195	4.17315869054622	1.53443179542427	9.59605000830691e-25	1.08298278665178e-22
CCNA2	4.77313617317073	6.12090382478992	1.34776765161918	3.06620036775959e-18	1.59361729640137e-17
CCNB1	5.44147774390244	7.10124152752101	1.65976378361857	1.81335337207152e-21	2.34844125235492e-20
CCND1	5.50820926585366	7.3227704697479	1.81456120389424	4.29106761313018e-25	9.82478388538672e-23
CD40LG	2.54005225121951	1.80909232163866	-0.73096	3.39455798163262e-12	9.2166529502788e-12
CD82	5.02282576341463	5.80398405882353	0.781158295408895	5.99800337315522e-12	1.59542850666418e-11
CDC25A	3.19972342682927	4.47103955483193	1.27131612800266	4.51316700554238e-19	2.8987007596573e-18
CDC45	3.29043	4.97054866890756	1.68012146890756	4.04944114797289e-21	4.63631667666461e-20
CDC6	3.29166313658537	4.95082165147059	1.65915851488522	9.25071403451962e-22	1.32873892495827e-20
CDC7	2.76161747073171	3.79725286533613	1.03563539460443	2.91497287535731e-14	9.67575030055578e-14
CDCA2	2.78052366341463	3.85802433844538	1.07750067503074	1.03438390523396e-13	3.30835338111267e-13
CDCA4	3.98592599756098	5.43650240693277	1.4505764093718	1.4175985067065e-22	3.11084116749482e-21
CDK1	4.40204743170732	6.04850264852941	1.64645521682209	4.32503459548996e-20	3.45129023276472e-19
CDK2	3.82938289512195	5.07164753193277	1.24226463681082	3.0062896888748e-23	1.00044420290511e-21
CDK4	5.61393613902439	7.01513266218487	1.40119652316048	7.10272711963326e-22	1.09285666506316e-20
CDK5	4.41913181219512	5.33962644978992	0.920494637594794	4.53934157257226e-21	4.98066644768345e-20
CDK6	3.77716358292683	4.5897990842437	0.812635501316868	1.65838636819015e-12	4.74683054663123e-12
CDKN1A	8.47587675365854	7.43300116323529	-1.04288	2.17961696645793e-13	6.75253883726182e-13
CDKN2A	1.3198630097561	2.74401974642857	1.42415673667247	1.22403152406738e-18	6.80975284516359e-18
CDKN2B	6.69473437804878	3.72421369558824	-2.97052	1.31590968022185e-24	1.18987707851381e-22
CEACAM1	8.86284524634146	6.82924	-2.0336	2.35200409106266e-20	1.97668428929734e-19
CEBPB	5.70176	7.16532750756302	1.46357140756303	6.12991975987056e-21	6.19363810820259e-20
CENPA	3.23545138536585	4.73051823172269	1.49506684635684	1.02798318906825e-21	1.42474863046301e-20
CHAF1B	2.70503910487805	3.97342540231092	1.26838629743288	3.16684091452808e-22	5.68591891472087e-21
CHEK1	3.32158762195122	4.63283539579832	1.3112477738471	6.06684980248618e-21	6.19363810820259e-20
CHEK2	3.40388487560976	4.39422891932773	0.990344043717975	1.78017226974486e-19	1.24454521513136e-18
CIP2A	2.37469608536585	3.60729425567227	1.23259817030642	1.07860232828638e-18	6.13018589457727e-18
CKAP2	4.02478618536585	5.5416119289916	1.51682574362574	5.76099980234878e-21	5.9884076892836e-20
CKB	10.6736166439024	8.53415847436975	-2.13946	7.77025864638866e-13	2.30770839498009e-12
CLPP	5.63242563414634	6.26234255063025	0.629916916483911	1.18261148563705e-15	4.55738084708912e-15
CLSPN	1.75891615121951	2.81728850063025	1.05837234941074	8.19973722908617e-18	3.99863729072721e-17
CLU	6.94894015853659	4.60536220147059	-2.34358	6.74982550514496e-19	4.07050545730116e-18
CTNNB1	6.8807309195122	7.58039	0.699658180487805	1.31633030771349e-16	5.68251881471944e-16
CXCL1	4.54296002195122	7.4554437289916	2.91248370704038	5.1879663246068e-20	3.94085903503786e-19
CYBB	5.34261346097561	4.64590839264706	-0.696705	0.000203463576681876	0.000291188814454134
DAO	2.38277703170732	0.811869439285714	-1.57091	7.37553342468655e-25	1.08298278665178e-22
DDIT4	5.05924717317073	6.64283452247899	1.58358734930826	3.56250544686774e-19	2.36502462439119e-18
DEK	6.35425261707317	7.03672853760504	0.682475920531871	2.21482032443251e-12	6.27135504050782e-12
DHRS2	0.769794829268293	1.6146783592437	0.844883529975405	2.11778584027686e-23	8.3652540690936e-22
DHX9	6.41064307073171	7.01759399978992	0.606950929058209	3.27734802692621e-15	1.20986212208958e-14
DNMT1	4.07572465121951	5.11590657920168	1.04018192798217	9.10131124405766e-18	4.41106495877641e-17
DNMT3B	1.88761254878049	2.99881160714286	1.11119905836237	9.16700117333016e-21	8.51991873756568e-20
DPY30	5.40290842682927	6.06118327668067	0.658274849851404	2.24395786075341e-14	7.6410634051517e-14
DTL	3.23315440243902	4.55712068340336	1.32396628096434	1.15916071671499e-19	8.40125657068662e-19
DUSP1	8.21322134634146	7.19961586386555	-1.01361	1.80300549045944e-09	3.80848753332342e-09
E2F1	3.84132566829268	5.60847422647059	1.76714855817791	9.61564408883576e-23	2.30192691823644e-21
E2F3	3.73808766585366	4.74627284894958	1.00818518309592	3.90863506605004e-20	3.18332134245313e-19
E2F7	1.63154576097561	2.95642985294118	1.32488409196557	4.0899997502083e-22	7.02413000579251e-21
ECT2	4.1363647195122	5.96573049180672	1.82936577229453	5.99539333443382e-22	9.66604231469942e-21
EEF1E1	2.79622464634146	4.00669966302521	1.21047501668375	7.30689800728691e-21	7.12648077253909e-20
EGFR	5.12982215121951	4.53169318802521	-0.598129	2.40504962530225e-09	5.03975916177395e-09
EHMT2	4.29048373658537	5.16445760609244	0.873973869507071	5.49366431173459e-19	3.39062094239869e-18
EIF4EBP1	6.43661116585366	7.92735987121849	1.49074870536483	9.45451369080635e-21	8.684960250857e-20
ELAVL1	5.09252106341463	5.82142218886555	0.728901125450912	1.51719769159389e-21	2.06652789027444e-20
ENO1	8.83490995365854	9.71000674579832	0.875096792139782	2.92108235957553e-17	1.34950588541793e-16
EPAS1	7.19712260731707	6.16207723529412	-1.03505	1.00750528520539e-18	5.76760271965404e-18
ESPL1	2.93202237804878	4.03401718067227	1.10199480262349	1.38879381276516e-18	7.61907716725331e-18
ETS1	5.58399090243902	4.99361663172269	-0.590374	1.40083908338997e-06	2.36466426469674e-06
ETS2	7.42746220487805	8.45346427058823	1.02600206571019	3.16498394347484e-15	1.17386728419959e-14
EZH2	3.7996703195122	5.21351949306723	1.41384917355503	2.46894833950911e-23	8.86576903732817e-22
FANCD2	2.45962062439024	3.62162479894958	1.16200417455934	4.22121804526851e-21	4.69684824755229e-20
FASN	5.41962818780488	6.92490487962185	1.50527669181697	2.92108235957553e-17	1.34950588541793e-16
FBXO22	2.92390836585366	3.61152513445378	0.687616768600123	3.12569854236368e-18	1.61392277677602e-17
FBXO5	3.07493041707317	4.06633796638655	0.991407549313384	1.63418819716992e-17	7.63910459032093e-17
FDPS	5.43436151219512	6.25857473823529	0.824213226040173	3.4532967607099e-15	1.26301131525964e-14
FERMT1	6.18706624146341	7.61431689516807	1.42725065370465	1.14347041937386e-18	6.40667823620815e-18
FERMT2	4.3998673097561	3.39978428844538	-1.00008	2.18466582113094e-06	3.62581092162488e-06
FGFR1	3.97297664146341	3.20862957878151	-0.764347	8.81484441899998e-07	1.51715187167974e-06
FGFR2	5.07187960487805	3.02629478991597	-2.04558	3.64966203221008e-21	4.28437392752518e-20
FOS	8.62127527317073	7.99214352289916	-0.629132	0.00163096317805633	0.00216548052212521
FOXA1	4.98298278536585	4.20757957962185	-0.775403	0.000744697880599741	0.00101084420218865
FOXD1	0.825808956097561	1.6785592487395	0.852750292641935	1.36819667265614e-07	2.47339901921819e-07
FOXM1	4.05807931219512	5.48464281554622	1.4265635033511	5.08424753640171e-20	3.89956849879354e-19
FOXO4	5.28769865609756	4.58604986197479	-0.701649	2.16439003905663e-11	5.46283747876913e-11
FOXP3	1.67605172926829	2.60448918445378	0.928437455185489	1.87978032301667e-12	5.34182178123442e-12
FOXQ1	1.72531693414634	6.51714813571429	4.79183120156794	4.97457411918315e-25	9.82478388538672e-23
FSCN1	4.4467491804878	5.51646525609244	1.06971607560463	4.88034332581497e-09	9.98826742848142e-09
FXN	2.25843516829268	2.87143774327731	0.613002574984628	1.87124408846952e-15	7.03944204709962e-15
G6PD	5.06132982195122	5.76910720945378	0.707777387502562	1.80654733070441e-15	6.82857603472002e-15
GAPDH	10.7773575634146	11.6049886279412	0.827631064526543	1.08614866436945e-16	4.74064886658489e-16
GDF15	4.66638502926829	7.74497079033613	3.07858576106784	6.72775616472786e-23	1.77164245671167e-21
GGCT	5.47212682682927	6.80718081911765	1.33505399228838	5.97095761992001e-23	1.68466304276315e-21
GMPS	4.31322315121951	5.35016335378151	1.03694	1.87452115623495e-22	3.79710695750157e-21
GNG11	4.63799377560976	3.84241504264706	-0.795579	6.07810812522491e-08	1.140547605446e-07
GTSE1	3.15427556829268	4.53196369726891	1.37768812897622	3.35816452314234e-21	4.01962117164007e-20
HDAC2	4.37090102195122	5.2522699157563	0.881368893805083	1.44376294997686e-18	7.86601883090841e-18
HDAC7	3.79997505609756	4.47901385168067	0.679038795583111	4.41312909320876e-12	1.18584081076018e-11
HELLS	2.26822509756098	3.61255447310924	1.34432937554827	1.18536730594954e-20	1.07636801344843e-19
HIRA	3.54634455365854	4.14903735735294	0.602692803694404	2.36071570325675e-14	8.00414337155722e-14
HJURP	3.26866043170732	4.98189383655462	1.7132334048473	2.06270169444871e-24	1.48139485328589e-22
HMGA1	7.94925412439024	9.36767554642857	1.41842142203833	8.35533799827341e-21	7.95267110679035e-20
HMGA2	1.52735244634146	2.35487996932773	0.827527522986268	1.09349795139875e-11	2.8416558605428e-11
HMGB1	6.77099800487805	7.43751206008403	0.666514055205985	1.50034918250162e-11	3.83584418827275e-11
HMGB2	7.00575866585366	7.63649406701681	0.630735401163149	1.91914293965784e-08	3.71598755472964e-08
HMGB3	5.44281400243902	6.2992691065126	0.85645510407358	1.69640158048901e-14	5.82677064602747e-14
HNRNPA1	7.61066289756098	8.45619187983193	0.845528982270957	4.88267867755156e-19	3.11073883489172e-18
HNRNPD	6.13294715853659	6.86628681764706	0.733339659110474	2.31478208533787e-16	9.62462024956272e-16
HS2ST1	3.89938637560976	4.61528561029412	0.715899234684362	5.91353442069205e-15	2.12349645106669e-14
HSF1	5.50171923170732	6.22291347058824	0.721194238880918	1.07623873261734e-16	4.7234922153761e-16
HSP90AA1	9.05362916341463	9.85114440903361	0.79751524561898	2.10979330250541e-13	6.5619555471625e-13
HSP90AB1	9.59276	10.8199255296218	1.22717022962185	3.09995144871599e-22	5.68591891472087e-21
HSPA2	5.40132055365854	3.76874085756303	-1.63258	2.00186417208088e-16	8.36758040181955e-16
HSPA9	6.47768355365854	7.0851625605042	0.607479006845665	1.68204900994151e-14	5.80270182468905e-14
IGFBP3	5.8767850097561	6.73399339789916	0.857208388143062	4.48145306636177e-09	9.19570888941766e-09
IGFBP7	7.5506094097561	8.33901985063025	0.788410440874156	1.37681775050075e-07	2.48330142213606e-07
IL1A	1.06036651219512	2.39810795105042	1.3377414388553	3.2938754859573e-16	1.34827027663537e-15
IL1R1	4.74245357073171	3.9287673605042	-0.813686	1.48280400347022e-09	3.16598692632831e-09
IL1RN	2.60231122682927	4.14888348718487	1.54657226035561	1.13558285850405e-11	2.94134576464983e-11
IL24	0.883391734146341	1.91625454537815	1.03286281123181	7.55769017171361e-10	1.65849312101493e-09
IL6	1.98387329268293	2.71592823760504	0.732054944922115	0.000183416027518054	0.000264897005007793
ILF3	6.05996053658537	6.87774820042017	0.817787663834802	7.81688774135875e-19	4.64311377118302e-18
INCENP	4.26620634390244	5.08978889831933	0.823582554416888	7.46399260709909e-15	2.66812405412139e-14
ING1	3.7597231804878	4.38890960798319	0.629186427495389	5.39470665056296e-18	2.69735332528148e-17
ING5	3.3964171097561	4.0185090487395	0.622091938983398	1.54493603569208e-14	5.35306784296817e-14
IRF3	5.39944013170732	6.0762099039916	0.676769772284279	4.01113250271584e-18	2.04438366267452e-17
ITPR1	2.32866780731707	1.73640475483193	-0.592263	7.17796288084783e-11	1.71836081086963e-10
KDM1A	5.57987632195122	6.53910662668067	0.959230304729452	8.77507310945936e-22	1.28376069564313e-20
KDM2B	3.09373155609756	3.6944977934874	0.600766237389834	7.96954633775144e-18	3.91052273715754e-17
KIF11	4.04245	5.15890725819328	1.11645725819328	7.18930005819945e-16	2.82564529650625e-15
KIF20A	3.36077062926829	4.98116814789916	1.62039751863087	1.24576214620059e-22	2.89456498676019e-21
KIF2C	3.85684431463415	5.40395149936975	1.5471071847356	2.93878336295923e-22	5.52771156366141e-21
KIFC1	4.72642017073171	6.05494541176471	1.32853	3.71555569160234e-20	3.05759270454776e-19
KL	1.99097	1.14401149012605	-0.846957	1.45538820184479e-16	6.21490097003991e-16
KLF4	8.55838586585366	6.1967100039916	-2.36168	4.61057865115447e-24	2.42823808960802e-22
KRT19	10.4685505439024	9.85366166029412	-0.614889	1.66763873064483e-06	2.79117499408774e-06
LBR	6.3535341804878	6.96371501995798	0.610180839470178	6.09397254702972e-09	1.23126299543567e-08
LCN2	7.61824	9.45738397163866	1.83914317163866	7.3571187661411e-09	1.4751583312821e-08
LGALS3	10.9627029634146	9.96325138718487	-0.999452	4.59562915999628e-16	1.85231991652911e-15
LIMA1	7.72361664146341	6.49943100504202	-1.22419	4.38184206607045e-19	2.86087209272368e-18
LIMK1	3.82482464146341	4.83292647478992	1.0081018333265	4.45829686055311e-20	3.52205451983696e-19
LIN9	2.63217004146341	3.38171612983193	0.749546088368518	1.20651257556517e-14	4.21745546325878e-14
LMNB1	5.95713034146341	6.80065126197479	0.843520920511375	1.65838636819015e-12	4.74683054663123e-12
LOX	2.87958693658537	3.71431995210084	0.834733015515475	2.88150377714216e-07	5.11547861560069e-07
LOXL2	3.56765307804878	5.12115568907563	1.55350261102685	2.00660041594998e-18	1.07837709428604e-17
LPAR1	5.06049044390244	3.18956577457983	-1.87092	6.80153398823228e-24	2.98511769483528e-22
LRRK2	1.97632828536585	1.39057368487395	-0.585755	2.10514796457699e-10	4.80655171102839e-10
LY6D	0.788481	1.40919689411765	0.620716094117647	4.32086008040796e-09	8.91247901702947e-09
MAD2L1	3.81809006829268	5.36598500840336	1.54789494011068	1.99793341442903e-20	1.7145791712388e-19
MAF	4.64618604146342	3.37611257752101	-1.27007	5.16411861618668e-16	2.06043116504418e-15
MAGOHB	2.98076019512195	4.01005521365546	1.02929501853351	5.28204721298723e-19	3.28568291201568e-18
MAP2K6	4.53961346829268	3.6674705315126	-0.872143	5.00840519258365e-13	1.51016797791644e-12
MAP4K1	3.25253679756098	2.37889271806723	-0.873644	5.99800337315522e-12	1.59542850666418e-11
MARCKS	8.16812785121951	7.19779497752101	-0.970333	1.26719482955396e-17	5.99451446315945e-17
MATK	2.79776734146341	1.9977980605042	-0.799969	1.03383494866667e-12	3.01376239648217e-12
MCM7	6.3832055195122	7.73492933277311	1.35172381326091	2.43057888310758e-21	3.09702793170159e-20
MDC1	3.77562520731707	4.5079189644958	0.732293757178725	4.31240456028018e-12	1.16273023980251e-11
ME1	3.95403484146341	5.07752998403361	1.1234951425702	1.1615899102235e-11	2.99887591201492e-11
ME2	4.8506419097561	4.24856520714286	-0.602077	1.87926089954891e-10	4.34098277965976e-10
MEIS2	2.66947190243902	1.84423611932773	-0.825236	8.74127417586364e-08	1.60595502300751e-07
MEN1	4.79749494634146	5.43182634978992	0.634331403448453	3.30604724259012e-15	1.21478014960288e-14
MEOX1	3.00819394390244	2.06791973676471	-0.940274	2.29722145632293e-11	5.76128555712735e-11
MET	4.68435758780488	6.58745666113445	1.90309907332958	2.82226218007284e-24	1.71506701712119e-22
MIF	1.35775871463415	2.07806469894958	0.720305984315434	1.54653324203432e-08	3.01669447211633e-08
MME	1.65157326585366	2.83434213907563	1.18276887322197	1.52123336808249e-12	4.38603781308455e-12
MMP7	1.18380203658537	5.77795031386555	4.59414827728018	8.66819734054106e-25	1.08298278665178e-22
MMP9	4.46623885853659	5.61081074243697	1.14457188390039	2.36770480639499e-06	3.91315229508795e-06
MNX1	3.03250669268293	3.8431216342437	0.810614941560771	2.64909620937916e-12	7.34310879091066e-12
MOB3A	5.73016460243902	5.11029201995798	-0.619873	3.56667350300024e-14	1.15953583019349e-13
MST1	1.57113431707317	2.57575202394958	1.00461770687641	3.75646727915251e-17	1.71538101186733e-16
MT1G	9.87740754146341	6.43964166764706	-3.43777	3.64099151646216e-20	3.02777189263695e-19
MTDH	5.95950045853659	6.65012738760504	0.690626929068456	6.03807787139389e-14	1.94697204832701e-13
MTHFD2	3.44378849756098	5.0100895394958	1.56630104193482	1.47993605863897e-22	3.15986347655348e-21
MUC4	5.05278	3.48581538109244	-1.56696	7.00084044597918e-10	1.54487819897306e-09
MVP	8.54116204634146	7.83787087920168	-0.703291	2.00915895352275e-13	6.27365839242282e-13
MYBBP1A	4.59166398536585	5.66988137815126	1.07821739278541	5.94233790542963e-19	3.61111303483801e-18
MYBL2	4.99378251463415	7.01173095420168	2.01794843956753	3.35816452314234e-21	4.01962117164007e-20
MYC	5.81234384634146	7.76412801344538	1.95178416710392	5.4149536414967e-23	1.58437532473422e-21
MYCN	1.38680097560976	2.28120097016807	0.894399994558311	5.59875034036336e-09	1.13410583817617e-08
MYLK	6.11976340243902	3.65806434516807	-2.4617	9.68977805250618e-19	5.58753624925539e-18
NCAPG2	3.46928763170732	4.86846180777311	1.39917417606579	2.42430678049576e-22	4.67122525997964e-21
NDRG1	7.92837899268293	6.92849550504202	-0.999883	2.32447527666292e-10	5.29203305061587e-10
NEDD4	2.9098700097561	3.50974912794118	0.599879118185079	5.88819883390837e-07	1.02459847550388e-06
NEK2	3.70324092926829	5.2291558052521	1.52591487598381	7.33182319599335e-22	1.09285666506316e-20
NEK6	5.19707158536585	6.08576136092437	0.888689775558516	1.04901797344701e-17	5.05319633550694e-17
NOLC1	6.17507663902439	7.39635908214286	1.22128244311847	1.58225573415126e-21	2.08330338329916e-20
NOTCH3	3.61615770731707	4.92893971638655	1.31278200906948	2.71403152281067e-13	8.37533165242355e-13
NOX4	0.730395787804878	1.62298264054622	0.89258685274134	4.68944277677834e-20	3.66797999371771e-19
NPM1	7.26016521219512	8.39713232016807	1.13696710797295	5.55131758266434e-18	2.75820181780178e-17
NQO1	6.75644990243902	7.80047521659664	1.04402531415761	3.30319880766795e-11	8.12936778211115e-11
NSUN2	5.34657370731707	6.07498045105042	0.728406743733347	1.96633194499172e-19	1.35078455351605e-18
NTN4	4.7534905097561	3.90306547205882	-0.850425	1.045009561063e-11	2.73363428225089e-11
NUDT5	4.81964616829268	5.76654949747899	0.946903329186309	8.01781403939465e-21	7.7244793794168e-20
OGT	5.02815446341463	6.04654299180672	1.01838852839209	5.118032158725e-16	2.05240883522475e-15
ORC1	3.27415799268293	4.34030558823529	1.06614759555237	2.47791606616809e-15	9.27750565058195e-15
OXTR	0.972258968292683	1.95033784159664	0.978078873303956	3.50292707937477e-23	1.06435092027156e-21
P2RY14	4.16833819756098	2.16807660168067	-2.00026	6.5121356258472e-23	1.77164245671167e-21
P3H1	3.12322935609756	4.2646782697479	1.14144891365034	1.3684347479477e-20	1.22848119418032e-19
PAPSS2	8.08014038292683	6.23615734306723	-1.84398	7.02588178236469e-23	1.7904666477639e-21
PATZ1	4.21995	5.05056125357143	0.830613753571429	5.49837514378517e-16	2.18277204200517e-15
PDCD11	4.35336825121951	5.40220765336134	1.04883940214183	4.9796318402844e-19	3.14712732305974e-18
PDCD4	7.33778640731707	5.6299308855042	-1.70786	1.50617351710609e-24	1.18987707851381e-22
PES1	5.48615394146341	6.42219306260504	0.936039121141627	1.69665450607691e-20	1.48928562200084e-19
PGR	1.47551265853659	0.886448988865546	-0.589064	1.27896113059006e-17	6.01416245932231e-17
PHB	6.26434671707317	6.95547859747899	0.691131880405822	2.96447698940569e-14	9.79889883527404e-14
PHGDH	3.1854590902439	4.41465714705882	1.22919805681492	2.45200686180697e-08	4.70166364278521e-08
PIK3R5	2.77062803170732	2.12422027268908	-0.646408	1.3396663029234e-09	2.87591407421056e-09
PINK1	5.07519553658537	3.93991104957983	-1.13528	3.20995837953938e-23	1.01434684793444e-21
PINX1	2.95097166829268	3.64110622016807	0.690134551875384	2.84923309556742e-13	8.75834297859246e-13
PIR	3.65706011463415	4.26655324327731	0.609493128643165	2.40637355006784e-08	4.63667098671608e-08
PITX1	4.00411195853659	5.55856603613445	1.55445407759787	2.25309017121279e-18	1.20266299679602e-17
PLA2G2A	8.63575428536585	7.25349579705882	-1.38226	0.0045295942653828	0.0058661958518892
PLK1	4.04668554634146	5.55430688739496	1.50762134105349	1.99793341442903e-20	1.7145791712388e-19
PML	3.98720455853659	4.6746278012605	0.687423242723919	1.90660203238297e-11	4.84313699544227e-11
PNPT1	4.33288386341463	5.48232653235294	1.14944266893831	4.19571132562904e-20	3.38225708902749e-19
POT1	2.99803085365854	3.7479442960084	0.749913442349867	3.4488860395302e-14	1.12587602116895e-13
PPARGC1A	3.96806655121951	2.51239449054622	-1.45567	2.37457869347183e-19	1.61716997227823e-18
PPIB	7.66988195121951	8.28982393046219	0.619941979242673	2.23215785369308e-12	6.29787394434833e-12
PRKAA2	2.17886856097561	1.16419583697479	-1.01467	2.71879543636523e-14	9.10105252003615e-14
PRKCD	6.74679002439024	6.15339368319328	-0.593396	8.89365446321802e-13	2.62163694997845e-12
PRKDC	4.79253305365854	6.05868573844538	1.26615268478684	5.19264663313578e-18	2.61286040775622e-17
PRMT1	5.92258719512195	7.14575212878151	1.22316493365956	5.19432167612764e-21	5.54528935694708e-20
PROX1	2.6297630804878	4.05603729453782	1.42627421405001	1.24844116856927e-14	4.34479525625429e-14
PRPF19	7.15797817560976	7.94281681491597	0.78483863930621	2.48115531371883e-18	1.31551187774354e-17
PSMA5	5.91694741219512	6.54103916092437	0.624091748729247	1.42535824851363e-13	4.50413206530307e-13
PSMB1	7.66711673170732	8.32891027584034	0.661793544133019	1.01716666287116e-15	3.93902776307949e-15
PSMB5	7.59053873902439	8.29213420756303	0.701595468538635	1.7465559043418e-16	7.33925087462778e-16
PSMD14	4.88689871463415	5.96788442457983	1.08098570994569	1.61206675223692e-20	1.43093565647996e-19
PTGS2	2.5977430804878	3.19101417563025	0.593271095142447	0.0141659791413165	0.0176795000341865
PTTG1	5.19312982926829	6.63774094558824	1.44461111631994	8.8881379987967e-21	8.35908216553499e-20
RACGAP1	4.84923393658537	6.09021076260504	1.24097682601968	1.56573700992942e-21	2.08330338329916e-20
RAD51C	2.8117568097561	3.45129075714286	0.639533947386759	1.10133928389888e-12	3.19874277308866e-12
RAN	7.22080531707317	8.44388909684874	1.22308377977557	7.33182319599335e-22	1.09285666506316e-20
RASSF1	4.54284873658537	5.26760950840336	0.724760771817995	1.32841876206322e-16	5.70353707624969e-16
RASSF5	3.9404074097561	3.34553480945378	-0.594873	1.40083908338997e-06	2.36466426469674e-06
RBL1	2.6264966097561	3.80460498298319	1.1781083732271	1.01772238557388e-19	7.51402508975108e-19
RBM39	5.40327732926829	6.33738067920168	0.934103349933388	1.26719482955396e-17	5.99451446315945e-17
RBP2	2.85701925365854	3.53075017668067	0.673730923022136	0.0183065956689042	0.022668041658988
RCC1	5.26722232195122	6.43641867037815	1.16919634842693	2.674464753039e-19	1.8058351751289e-18
RECK	3.31166553414634	2.4464577987395	-0.865208	3.16526755482223e-13	9.65467709772032e-13
RECQL4	3.20078215609756	5.14495298193277	1.94417082583521	1.99913542656556e-22	3.94829246746698e-21
RNASEH2B	2.32394134634146	3.13268517289916	0.808743826557696	5.14331034540706e-18	2.60462511081511e-17
RNASEL	4.30100801219512	3.34962518739496	-0.951383	5.76999524544621e-19	3.53356297976938e-18
ROMO1	7.95975907317073	8.60465899243697	0.644899919266242	5.00988319989973e-09	1.02005353812391e-08
RPS14	8.55740386829268	9.20767192668067	0.65026805838799	2.7251557312778e-11	6.79139756375225e-11
RRAS2	5.09104666585366	4.44883990483193	-0.642207	2.70593053228848e-06	4.45351066772479e-06
RRM1	5.77457552682927	6.42042018277311	0.645844655943841	2.58803655512468e-12	7.19911576953696e-12
RRM2	4.3545867902439	6.01821654726891	1.66363	3.68781553255332e-21	4.28437392752518e-20
RUVBL2	6.14309517560976	7.1527667315126	1.00967155590285	5.03533291546802e-21	5.44919589482156e-20
SELENBP1	10.0302770243902	7.71754159201681	-2.31274	1.14347041937386e-18	6.40667823620815e-18
SELENOH	3.5921911902439	4.72571518592437	1.13352399568047	3.89880169826768e-17	1.76003048093227e-16
SERPINE1	3.22986693414634	5.29753976890756	2.06767283476122	1.38669835448832e-15	5.29223043500373e-15
SFRP1	5.09923398536585	1.53095584285714	-3.56828	3.11768070924162e-24	1.7592626859292e-22
SGK1	6.24739564146341	4.27330808697479	-1.97409	6.54934590332845e-17	2.90673217057836e-16
SKP2	2.57227781219512	3.56347894558824	0.991201133393113	9.59575564519227e-19	5.57400511742786e-18
SLC13A3	0.981732765853659	2.2452247552521	1.26349198939844	9.47063290278416e-12	2.48564783827225e-11
SLC52A1	2.6643909902439	1.46820261029412	-1.19619	2.95143414576473e-15	1.09982687507271e-14
SMAD6	2.63322506585366	3.40169609285714	0.768471027003484	1.12320445811164e-13	3.57794968511369e-13
SMARCA4	4.92463674878049	5.6954376210084	0.770800872227915	4.43345902000252e-16	1.80537764216597e-15
SMARCD1	5.23395154878049	5.88449220630252	0.650540657522033	3.2975024252764e-17	1.51455053253974e-16
SMC1A	5.17803706097561	5.77239595315126	0.59435889217565	7.07647193842051e-09	1.42249690365196e-08
SMC2	4.18109781219512	5.00180511428571	0.820707302090592	1.82183200565109e-13	5.71129874787445e-13
SNAI1	2.53890376829268	4.01797052478992	1.47906675649723	3.59783830163795e-19	2.36857688191165e-18
SORBS2	3.77571936097561	2.71460788193277	-1.06111	6.49881999221478e-08	1.21372761083917e-07
SOX1	0.713271551219512	1.41230146113445	0.699029909914942	0.00562583853440871	0.00723845674622619
SOX4	5.18304321707317	6.91645086029412	1.73340764322095	2.31189957248284e-23	8.69714601076878e-22
SPARC	7.8419567097561	9.20282521407563	1.36086850431953	1.66525365784058e-13	5.24123661232693e-13
SPHK1	2.29368469268293	3.52284882058824	1.22916412790531	2.24962847862863e-12	6.32457828511252e-12
SPI1	5.15463588292683	4.56757947605042	-0.587056	0.000384995443517482	0.000540224512218136
SRSF1	5.03059081219512	5.65916474663866	0.628573934443533	2.46256230232156e-14	8.31377871296595e-14
STIM1	5.56939028292683	4.77093652668067	-0.798454	6.73653909741399e-22	1.06437317739141e-20
STK32C	2.98721998292683	3.79704609033613	0.809826107409305	2.06089505430494e-10	4.71915099391566e-10
SUV39H1	3.44234498780488	4.61043117079832	1.16808618299344	5.93216029518401e-22	9.66604231469942e-21
SYT7	3.4071180902439	4.84397073928571	1.43685264904181	3.42004206855119e-14	1.12109262828027e-13
TACC3	3.95777438780488	5.11871999852941	1.16094561072453	2.65421693217727e-18	1.39788758428003e-17
TAGLN	7.91709025853659	6.1480930565126	-1.769	1.51860478780736e-08	2.96954896625697e-08
TBX3	3.55977819756098	4.40537195210084	0.845593754539865	2.06089505430494e-10	4.71915099391566e-10
TEAD4	3.52189925121951	5.68967062521008	2.16777137399057	1.4893281780866e-24	1.18987707851381e-22
TFDP1	6.26689643658537	7.2907577434874	1.02386130690203	9.67988307919713e-20	7.21425248355258e-19
TGFB1I1	5.26910356829268	4.50342407394958	-0.765679	0.000255251177735804	0.000363330505245559
TGFBI	5.82469838292683	8.75910725651261	2.93440887358578	2.30733844513649e-24	1.51899780971486e-22
THRB	3.71157413902439	1.9995318960084	-1.71204	1.42972758590541e-19	1.00846856505828e-18
TIMELESS	3.98195677073171	5.14243505063025	1.16047827989854	1.29388653527788e-19	9.20874200783356e-19
TLR10	2.21851260487805	1.30281837941176	-0.915694	3.73333764415411e-15	1.35290676095493e-14
TLR3	4.42020813658537	2.80307385357143	-1.61713	3.83686555248173e-22	6.73583063657904e-21
TLR8	2.44092452195122	1.84294796743697	-0.597977	1.33351337722387e-06	2.26553885592873e-06
TNFSF13	5.21427536585366	4.4734471157563	-0.740828	6.44502758418079e-10	1.43021679536596e-09
TNFSF15	2.11338595853659	3.48181574936975	1.36842979083316	2.93283401411478e-21	3.62021698617293e-20
TOPBP1	4.29608886829268	5.10277602310924	0.806687154816561	4.23879427383719e-17	1.90264061155192e-16
TP53	5.46211693170732	6.10596477415966	0.643847842452346	8.96374951988424e-10	1.95078846300511e-09
TP53I3	6.35140962926829	5.49000088151261	-0.861409	2.33587013293017e-16	9.66145238227662e-16
TP53INP1	4.87228714146341	4.05189883907563	-0.820388	1.71120962293186e-12	4.88034513399339e-12
TPX2	5.24944770243902	7.19983747941176	1.95038977697274	1.66332853941902e-23	6.91594497968961e-22
TRIM28	7.53932957073171	8.51901098781513	0.979681417083418	2.56086561981052e-21	3.21124418992113e-20
TTK	3.20773999756098	4.50779748886555	1.30005749130457	7.66552057381275e-19	4.58769791917581e-18
TWIST1	1.65659464878049	2.78048798676471	1.12389333798422	1.52123336808249e-12	4.38603781308455e-12
TWIST2	2.93984962926829	2.04763679978992	-0.892213	1.7011272389916e-10	3.94102791437937e-10
TXNIP	10.0871893243902	8.68430693592437	-1.40288	2.78507685750237e-18	1.45709319034892e-17
TYMS	3.42113846829268	4.22983202142857	0.808693553135889	2.16109487614752e-09	4.54059827701208e-09
UBE2C	5.84489118292683	7.98715382268908	2.14226263976225	6.80153398823228e-24	2.98511769483528e-22
UBE2I	4.14640793902439	4.97048044621849	0.824072507194097	6.19363810820259e-21	6.19363810820259e-20
UBTD1	3.30240119756098	4.3944254789916	1.09202428143062	1.15604608053765e-14	4.05900623833219e-14
UHRF1	2.84970027073171	4.59967778991597	1.74997751918426	7.4169883299982e-23	1.83106899396831e-21
UTP6	4.17418309512195	4.99208978823529	0.817906693113343	9.22859291294659e-19	5.40043585276134e-18
VCAN	3.59328404634146	4.73130289012605	1.13801884378459	2.74793028778737e-09	5.74302890833868e-09
VDR	6.90209910487805	6.05262020630252	-0.849479	9.82525688928408e-15	3.48069638678674e-14
VEGFA	4.15196931219512	5.6860800487395	1.53411073654437	6.57897759727519e-24	2.98511769483528e-22
VENTX	1.07206935121951	2.02187620609244	0.949806854872925	1.1398756891037e-08	2.24005421490528e-08
WEE1	3.8342	4.6419495302521	0.807748630252101	1.05221797604713e-14	3.71094732623765e-14
WNT2	0.918740904878049	3.37725099264706	2.45851008776901	5.24560467586476e-26	2.07201384696658e-23
WNT5A	2.87954256829268	4.03346279621849	1.1539202279258	2.07939480401845e-14	7.11135019556093e-14
WNT7B	0.760496643902439	1.42032381113445	0.659827167232015	1.30353852709001e-22	2.94227267543174e-21
WT1	0.638388151219512	1.2941211802521	0.655733029032589	1.3774335799654e-15	5.28239091345954e-15
XPO1	4.2885662902439	5.06978818130252	0.781221891058619	5.64935398343043e-17	2.5214630773503e-16
YAP1	5.41018867560976	6.15010437584034	0.73991570023058	1.09349795139875e-11	2.8416558605428e-11
YEATS4	4.73983160731707	5.68948130504202	0.949649697724944	3.6385383381277e-15	1.32462916457184e-14
ZNF207	4.69862862439024	5.34165573571429	0.643027111324042	2.01842864462289e-20	1.7145791712388e-19

## Sheet: Table S3
Supplemental Table S3. The cellular senescence-related signature score of patients with colon adenocarcinoma from TCGA database
id	futime	fustat	CASP2	CDKN2A	FOXD1	ING5	LIMK1	OXTR	PHGDH	SERPINE1	SNAI1	riskScore
TCGA-A6-6780	1.67671232876712	0	5.25873333333333	2.64106873333333	1.37553816666667	3.16690116666667	4.12739216666667	1.98475	1.53535093333333	5.01022426666667	2.49762516666667	4.28234704296705
TCGA-CM-5868	1.41917808219178	0	4.83896	2.50752	0.750133	3.98651	4.58935	2.52032	5.62452	6.65718	4.28352	5.26781887747873
TCGA-CM-6165	1.33698630136986	0	5.39327	1.6865	0.644067	4.00955	5.18801	2.36625	2.17115	5.21918	3.63959	4.71814049133704
TCGA-AA-3956	2.83561643835616	0	4.67759	1.79088	0.816938	3.72351	4.10864	1.90276	4.09016	4.98445	3.49028	4.53019608223728
TCGA-AA-3527	0.003	0	3.71851	2.34784	0.644067	4.02597	5.6409	1.73718	3.11609	4.83381	3.21603	4.43402976981939
TCGA-CA-6716	1.01643835616438	0	5.31333	1.46338	2.4641	4.75206	5.22942	2.14071	3.79267	4.90239	3.46629	5.32756520201928
TCGA-D5-6930	1.11232876712329	0	4.87062	2.30761	3.02435	3.81434	4.94255	2.1659	6.04342	5.85808	4.33948	5.46784395990849
TCGA-AY-A8YK	1.56986301369863	0	5.21571	1.08351	0.644067	4.31006	4.07672	2.18969	6.0975	5.53923	3.92596	5.10548143259885
TCGA-CM-6164	2.41917808219178	0	5.36031	3.02368	0.644067	4.62394	5.1627	2.70439	4.09669	6.17523	4.75587	5.54484348168339
TCGA-D5-6530	1.7013698630137	0	5.39324	2.05247	0.679624	3.92181	4.8126	1.84702	3.48352	5.24065	3.10023	4.74168350921673
TCGA-G4-6323	1.14794520547945	0	4.97209	2.57552	0.644067	3.82342	4.58	1.52948	3.16876	3.64537	1.72425	4.30773771582296
TCGA-NH-A50V	1.61095890410959	0	4.70212	2.95881	1.17766	3.95577	4.81607	2.55391	2.42227	6.365	3.7035	4.93261639899248
TCGA-A6-5661	2.79452054794521	0	4.8792	2.42179	2.1422	2.77064	3.68064	1.15022	2.79597	5.18367	3.30481	4.20953738423667
TCGA-A6-4107	2.7041095890411	0	4.5192	2.4108	1.76677	3.37034	4.41738	1.16445	3.42881	4.44527	3.51176	4.37104739871139
TCGA-AY-4070	1.35890410958904	1	4.91666	7.08578	1.82527	4.18565	5.28356	2.05823	3.81769	6.47911	6.15176	5.97111665695749
TCGA-QL-A97D	1.82465753424658	0	5.05386	1.48109	0.707904	3.78825	4.67506	1.40126	4.11471	5.92607	3.8302	4.67957843791622
TCGA-AA-3530	1.58904109589041	0	5.52811	1.33953	0.912784	4.29981	4.21152	2.75907	5.79896	3.2088	3.62737	5.03120156831605
TCGA-A6-5666	2.72602739726027	0	4.77858	2.20778	0.845719	4.23009	4.11926	1.96971	3.51807	3.89869	4.21195	4.68148174767635
TCGA-AA-3655	5.08493150684932	0	5.98193	3.73865	0.833716	4.01191	6.15321	1.49948	5.25455	4.35802	4.09218	5.36200431917155
TCGA-A6-5656	2.74246575342466	0	5.12105356666667	1.88602	0.918203066666667	4.29548	4.34719856666667	2.06467	2.10165686666667	5.53714	3.19944	4.71527021447047
TCGA-A6-6653	2.03287671232877	0	6.03104	3.2688	4.67663	3.08877	5.02241	1.5864	3.61106	5.6653	4.22816	5.42158967793235
TCGA-DM-A0XD	2.03561643835616	1	4.28251	2.91754	0.843214	3.70431	4.61667	1.76744	4.04005	3.97687	4.25309	4.54682539684063
TCGA-DM-A28K	8.18630136986301	0	4.50734	1.06407	0.775283	4.16636	4.33151	1.67463	3.6626	4.10781	3.6794	4.42694291847297
TCGA-A6-A565	1.35342465753425	1	4.80181	1.62711	0.756788	3.81682	4.55292	2.45164	3.62693	8.41968	3.78159	4.9995967343168
TCGA-AD-6890	2.04383561643836	0	5.14413	2.52557	0.786103	4.3586	5.31904	1.4222	6.38515	6.59825	4.02073	5.44052251099462
TCGA-A6-2676	3.57534246575342	1	5.34291	3.46884	4.98741	3.93323	4.78657	2.11136	1.81989	7.33903	4.10565	5.67870202941819
TCGA-CM-5862	0.419178082191781	1	4.51822	3.46172	3.75114	4.43419	3.90668	1.14762	4.92748	5.33074	4.17273	5.45204585364169
TCGA-AA-3815	2.75342465753425	0	5.71033	5.18689	4.28124	4.35793	5.2313	0.804874	4.14981	5.05253	3.36386	5.83710303501064
TCGA-A6-6648	2.0986301369863	0	5.69945	1.76567	0.754108	4.36255	4.57178	2.4731	5.31093	5.03212	2.85989	5.18235577221343
TCGA-D5-5541	4.66027397260274	0	5.34737	2.34907	0.902834	4.85276	5.28812	1.9669	4.95432	4.90944	5.20058	5.48970538913148
TCGA-CM-6679	0.838356164383562	0	5.51898	2.44138	0.644067	4.15369	4.90544	2.16404	3.73383	6.99752	3.82002	5.21129824460614
TCGA-AA-A02K	1.16712328767123	1	5.20524	4.25137	0.669956	4.77966	5.45342	1.06412	5.42103	4.36302	3.78014	5.40172208720711
TCGA-A6-3810	3.04383561643836	0	4.52399956666667	1.62295426666667	0.967978966666667	3.7625	3.57623126666667	1.99245	3.14853726666667	6.35292	3.43138	4.51639581800071
TCGA-CM-6677	0.923287671232877	0	5.30676	2.40955	0.747188	4.34273	5.38844	1.67729	3.13306	5.84224	4.41972	5.0755652694353
TCGA-G4-6306	3.72328767123288	0	5.04028	4.50276	0.742388	3.83832	4.17493	1.82517	4.09601	3.63034	3.07246	4.78608103031802
TCGA-AA-3693	0.003	0	5.54299	1.65763	0.693853	3.70026	4.07127	2.78046	5.34593	2.98567	6.52221	4.95111814413935
TCGA-AA-3712	0.003	0	5.85393	3.51397	0.713068	4.16989	5.66364	2.44333	3.19149	6.68508	4.71978	5.49877949076744
TCGA-AA-3837	3.24931506849315	0	4.66712	3.89729	3.89744	4.03418	5.26931	1.2526	4.53422	5.01801	4.16088	5.45236686771412
TCGA-A6-3807	2.88767123287671	0	4.47853	7.65819	0.910568	4.42097	4.8726	2.11592	3.14166	6.05919	4.48149	5.63199316358629
TCGA-CM-6170	1.25205479452055	0	5.8833	2.04611	0.644067	4.31593	4.24592	2.20187	3.31152	4.92961	3.9723	5.00424667216254
TCGA-AZ-6600	1.00821917808219	1	5.15274	4.37224	3.35282	4.18939	5.11028	2.81764	2.57664	7.47031	4.79332	5.87678274022966
TCGA-AA-A00O	2.25205479452055	0	4.45447	3.00576	2.99415	4.63222	4.96327	2.47865	5.53429	5.4842	4.24993	5.70699692015349
TCGA-AA-3941	2	0	4.73037	5.32662	3.95002	3.20345	4.07243	1.06267	5.56086	3.38146	3.44677	5.10734167204623
TCGA-F4-6856	2.94246575342466	0	5.52327	2.09452	0.950649	4.09521	4.98902	2.1303	3.76587	5.13549	3.83643	5.00816971372393
TCGA-DM-A1HA	7.12328767123288	0	5.13575	6.04318	1.90063	4.44593	5.86594	3.9891	2.29873	4.17735	5.2272	5.83975026692575
TCGA-AA-3495	3.08767123287671	0	4.77107	4.23782	2.58699	4.00984	4.12549	1.29533	4.23914	3.79688	3.62316	5.0293005622786
TCGA-AA-3862	2.5041095890411	0	4.9495	2.11987	1.03188	3.63529	4.88743	1.17826	4.52297	5.9603	3.25525	4.71671710115644
TCGA-F4-6460	2.66301369863014	1	5.56851	3.45409	1.4137	3.98387	5.0085	2.33129	2.84161	4.19172	4.03119	5.04959145384539
TCGA-CM-6162	1	0	5.63161	1.73495	0.836379	3.39696	5.56321	3.0119	4.17585	9.33933	5.30745	5.47133139316196
TCGA-G4-6302	0.003	0	4.72778	3.43975	1.68712	3.26341	4.75556	1.11534	3.79165	8.27634	4.63897	5.02733970501325
TCGA-AA-3511	0.580821917808219	0	5.02536	2.03596	0.698046	3.62902	4.89206	2.37099	3.74107	5.25019	3.89897	4.7259979857883
TCGA-AA-A017	1.25205479452055	0	4.96561	3.05813	0.900443	4.37278	4.70704	1.58905	3.86147	4.81821	3.50561	4.95721536226683
TCGA-CM-6167	1.24931506849315	0	4.77367	2.13671	1.68106	4.17201	5.12978	2.48421	3.36373	5.81676	5.22451	5.18183560010411
TCGA-AA-3553	2	0	4.80575	3.077	0.767053	3.92546	4.66901	1.7941	5.36642	4.84312	4.81264	5.03555249212803
TCGA-CK-6751	1.41917808219178	0	5.1189	1.23769	1.21263	3.67646	5.00504	1.28589	4.01762	5.66075	4.7617	4.73771137442204
TCGA-AA-A02E	0.246575342465753	1	5.00884	3.35456	1.09673	4.79184	5.09031	2.07712	3.65185	5.36063	4.28385	5.37612662001434
TCGA-DM-A1D6	1.56164383561644	1	5.72497	1.00178	0.736742	4.11898	5.36271	3.75616	5.4282	2.95011	3.41433	5.08533848184516
TCGA-AA-A01S	0.0849315068493151	0	4.71163	2.5291	0.759352	4.69399	4.9834	1.83031	7.02296	2.80964	4.41888	5.21206116582993
TCGA-A6-6141	0.698630136986301	0	4.86954	2.04412	2.34345	3.72923	4.827	1.77292	4.14279	3.3636	2.37261	4.62056554738694
TCGA-A6-2681	3.8	0	5.12866	4.6257	1.76751	3.65142	5.25517	1.92603	4.50131	6.7897	4.3306	5.4662169230366
TCGA-AA-A00N	0.334246575342466	1	4.59322	4.18932	2.70158	3.367	4.77823	1.72436	4.83868	7.15583	4.23293	5.33601039043902
TCGA-DM-A0X9	9.97534246575342	0	4.69897	1.69641	1.28529	4.0702	4.46943	2.5051	4.60753	3.55826	3.73258	4.76351425356096
TCGA-AA-3684	0.003	0	4.2738	4.19223	2.74912	4.19684	5.97702	1.63588	4.40766	6.65343	5.02343	5.62558640044328
TCGA-AY-A71X	1.61095890410959	0	4.95277	1.16488	1.50696	4.57876	4.53329	1.5997	2.96162	2.77584	2.547	4.49760049918231
TCGA-AA-A00U	1.41917808219178	0	5.446	1.97413	0.912541	4.30873	4.78027	2.77842	6.0399	5.82097	4.95482	5.53709707380108
TCGA-DM-A1D8	1.04931506849315	1	5.23561	2.61872	2.36866	4.56974	5.17984	1.79034	4.54765	2.80172	3.96517	5.21942001272428
TCGA-AY-6196	0.0164383561643836	0	4.35564	2.33427	2.09207	3.87136	5.11837	4.69911	3.73428	9.00892	5.41511	5.76353421221671
TCGA-A6-6650	1.71780821917808	0	5.45333423333333	1.39664	1.66228596666667	3.76380676666667	4.22740493333333	2.50206	2.85679053333333	4.87485	3.05778203333333	4.69628278847756
TCGA-G4-6625	7.64931506849315	0	5.46548	2.40875	0.712055	4.02368	5.28009	2.10293	5.03779	5.43547	4.1889	5.19163894988211
TCGA-AA-A022	0.003	0	4.77703	1.7877	3.32929	3.86702	4.98204	1.43118	4.41521	5.22366	3.73416	5.0557772162878
TCGA-F4-6459	0.717808219178082	1	5.45565	2.59192	3.08261	4.38455	5.30821	2.62423	5.8975	7.50688	4.99855	6.14204012238443
TCGA-D5-6529	1.68219178082192	0	4.7948	2.89391	1.47726	3.67668	5.26546	1.38615	3.21125	4.61228	4.35068	4.71140675167478
TCGA-CM-5348	1.91506849315068	0	5.0746	4.58303	3.83337	4.06666	6.17409	4.69621	4.64192	6.2725	3.80139	6.29366268478481
TCGA-A6-2679	3.74246575342466	0	3.31447	2.79196	1.32507	4.20272	4.84423	0.707819	4.14748	5.39436	4.08259	4.59980924969303
TCGA-AA-A00D	1.58356164383562	0	5.1564	3.6139	2.47362	3.75226	4.62064	1.06213	3.75929	4.40568	4.24396	4.98428318197312
TCGA-DM-A28C	6.78082191780822	1	4.48405	0.749434	0.670567	3.90079	4.78275	1.55879	5.81441	4.51815	3.93786	4.59361613231187
TCGA-CA-5255	1.03013698630137	0	4.61858	3.61048	2.41543	3.26706	5.49138	2.10208	2.86493	3.79592	2.94478	4.63582770864704
TCGA-AA-3519	0.756164383561644	0	4.71672	1.84979	1.06123	3.46548	4.31491	1.14063	4.13657	4.81457	3.54499	4.38598461278648
TCGA-CA-5256	1.03835616438356	0	4.11327	3.97383	0.763268	3.88404	3.97841	1.35104	3.23809	2.48859	2.88372	4.23732845736615
TCGA-AZ-4681	8.8958904109589	0	4.58262	2.22558	1.09213	4.1283	5.18249	0.912828	2.71445	2.33069	3.81685	4.29336
TCGA-AD-5900	1.01369863013699	0	4.9787	2.3886	2.59817	3.77603	5.27754	1.15353	4.03567	5.03746	4.19057	4.98465606212962
TCGA-AZ-6599	0.564383561643836	1	4.54655	1.93714	0.755588	4.77987	4.24939	1.74616	6.04605	2.99164	2.04187	4.79956373185334
TCGA-G4-6586	2.98356164383562	0	5.42636	4.02793	4.17052	3.76305	4.60026	0.921236	3.04422	3.74888	3.72241	5.13529564027122
TCGA-AA-3518	0.0849315068493151	0	5.08213	1.46572	4.87287	4.05743	4.17896	1.36722	4.79674	4.44876	3.89073	5.28179760542175
TCGA-NH-A6GA	0.827397260273973	1	5.83763	4.34771	0.675259	4.8726	5.39266	2.76784	6.46799	5.04021	3.45127	5.97993049293435
TCGA-AA-3688	1.58356164383562	0	4.96204	2.27366	0.759524	4.14262	4.48222	1.70724	5.07381	4.06776	4.03868	4.85406759407259
TCGA-A6-6782	1.69041095890411	0	4.53571	2.53574	0.819002	3.43225	4.48989	1.79828	4.89977	6.16852	4.42229	4.78001515015182
TCGA-F4-6461	0.926027397260274	1	5.04579	1.58348	2.99186	3.91714	4.67878	1.64232	4.35455	6.04559	4.10082	5.16817702380873
TCGA-AA-A02Y	3.33150684931507	0	4.60157	1.65039	0.833901	3.33046	4.93046	0.941793	6.02666	2.87061	2.79904	4.23091325389341
TCGA-CA-6717	1.06301369863014	0	5.36235	2.20673	2.24123	3.71294	5.17614	2.08562	5.60652	6.05281	4.05936	5.36292618257187
TCGA-AA-3846	1.41917808219178	0	4.82402	3.24561	0.644067	3.609	3.57815	2.39019	3.1608	5.12094	3.78959	4.62549590650712
TCGA-CM-5861	1.25205479452055	0	4.57971	3.5638	3.27438	3.10502	4.40872	1.84281	4.47817	5.47105	3.85515	4.98968477164949
TCGA-AZ-6603	2.46301369863014	1	5.22798	2.79867	0.701684	4.22985	4.78547	2.06641	5.45919	4.84976	4.25298	5.21136200028071
TCGA-A6-6649	2.01369863013699	0	5.07201	4.485	2.6921	4.34334	4.91638	2.00336	5.93675	6.47481	3.51866	5.88400076482459
TCGA-CA-5797	1.04931506849315	0	4.67735	3.44781	0.644067	3.78815	5.67983	2.12954	4.77213	4.2322	4.40242	4.94963934537891
TCGA-3L-AA1B	1.3013698630137	0	5.47345	3.00328	1.25037	4.36085	5.27178	1.95021	4.98912	4.6055	3.6909	5.31847893887168
TCGA-CK-5914	1.83287671232877	0	5.30938	2.83765	0.67851	4.33449	4.7455	2.30014	4.46801	4.81942	3.84964	5.15341592871685
TCGA-D5-6541	1.2986301369863	0	4.39896	2.12062	0.688022	3.53081	4.68423	3.1213	4.43307	4.96641	4.00406	4.71251941280603
TCGA-AA-3966	0.167123287671233	0	3.91187	5.72422	2.09232	3.68506	4.73221	1.39335	3.51014	6.81131	5.90811	5.29493648379079
TCGA-CM-6675	1.08767123287671	0	6.18598	4.68519	1.74279	4.42673	4.95142	2.01316	5.82684	5.72584	4.05784	5.98751895672977
TCGA-AA-A00Z	1.83287671232877	0	5.21273	3.43977	1.6227	4.48359	4.50158	3.12245	6.27306	3.8108	4.20807	5.62222621129711
TCGA-AY-6386	1.48493150684931	0	5.50076	1.27401	1.23886	3.63486	5.63691	1.01889	4.05864	5.99957	3.43101	4.76283440104499
TCGA-G4-6321	1.84109589041096	0	3.97652	1.44677	3.00489	2.63685	3.70926	0.881969	2.08435	3.72898	2.81954	3.67829822136648
TCGA-G4-6320	2.2027397260274	0	5.44173	2.99238	1.99128	4.37365	5.01992	1.45083	1.39386	3.96206	2.91835	4.80468992177206
TCGA-AA-A00K	1.5041095890411	0	4.67551	2.17389	0.84863	4.25821	4.89382	2.00739	5.15143	5.118	4.18846	5.04136
TCGA-AA-A01I	2.58356164383562	0	4.49559	1.46689	1.04185	3.48189	3.70308	1.9275	5.87944	4.38381	2.57819	4.43943586711872
TCGA-A6-5660	2.43287671232877	0	5.03727	2.96301	3.07056	4.21162	4.8202	2.64747	3.59481	5.95853	4.26874	5.52318664723973
TCGA-CK-6747	2.24657534246575	0	5.22712	2.18896	1.08553	3.66673	4.7252	1.6429	3.88226	4.7144	3.68739	4.68673149935989
TCGA-4N-A93T	0.4	0	5.07002	1.32048	0.728414	4.84705	4.53424	1.82558	3.07161	3.42406	2.81379	4.65733432942836
TCGA-AA-3952	0.167123287671233	1	4.73335	2.38025	0.644067	4.03204	4.80788	1.2713	5.92266	5.85593	4.21542	5.01870376994017
TCGA-NH-A6GB	1.3041095890411	0	4.872	3.48579	3.25355	4.16821	4.3529	1.58511	3.1027	5.10915	3.90546	5.20500074949847
TCGA-D5-6931	1	0	5.26728	2.99726	1.67906	3.95884	5.37446	1.5693	4.56661	5.75916	3.44029	5.1953409948894
TCGA-AA-3973	1.08767123287671	0	4.8473	1.69083	0.719561	4.21019	4.60215	2.38041	2.4481	4.01728	4.20635	4.59513741804936
TCGA-AA-3841	3.07945205479452	0	4.55698	4.22245	1.95943	4.48494	5.84434	1.91089	5.60366	6.09219	4.7898	5.76722422648233
TCGA-A6-6654	1.98904109589041	0	5.20998	1.66668	1.11782	4.08094	5.6121	2.58434	4.26432	7.52944	5.42965	5.44632132387226
TCGA-A6-2674	3.64657534246575	0	4.76662813333333	2.13719093333333	1.27605	3.69426	3.96511026666667	3.16668393333333	3.25729543333333	7.72149293333333	4.07522	5.04660024093346
TCGA-AA-A02H	0.167123287671233	1	5.07753	3.57532	0.644067	4.12745	4.83196	2.81076	3.94422	5.0729	5.46018	5.27709670148061
TCGA-AA-3510	5.33150684931507	0	4.79268	1.06046	0.854599	3.88475	4.37278	1.57618	5.11102	5.29301	3.87458	4.68301582082225
TCGA-AA-3562	1.66575342465753	0	4.78997	2.59255	0.824094	4.53629	4.83252	1.26175	5.46352	4.16036	5.14459	5.11310789779069
TCGA-DM-A280	0.646575342465753	1	5.00892	2.37199	1.11849	3.26292	4.98382	1.62973	2.32233	5.9926	2.86362	4.43064508689308
TCGA-AA-A024	3.25479452054795	1	4.02506	2.13412	0.706872	3.42409	4.22583	1.18037	2.90054	3.56251	2.33101	3.84638826164223
TCGA-AA-3522	3.08767123287671	0	4.86884	2.21062	2.27601	3.41354	4.07189	2.02934	3.98685	3.09	2.83098	4.47801541808094
TCGA-CM-6168	1.08219178082192	0	5.34351	2.5235	0.85736	3.89644	5.60727	2.24018	5.22268	6.09133	5.27758	5.36887739502219
TCGA-AA-3526	1.58904109589041	0	4.50296	3.1794	0.743064	4.051	4.68349	1.61662	4.93026	4.57341	4.57569	4.90886302425387
TCGA-G4-6314	2.99452054794521	0	5.69701	2.66851	0.754442	4.31296	5.27585	2.37317	6.30925	6.21843	4.45162	5.66685623502837
TCGA-G4-6315	5.15890410958904	0	5.28189	1.44958	0.68828	4.58775	5.05777	2.52707	6.62845	4.39978	3.9544	5.34181461101462
TCGA-F4-6854	0.0438356164383562	0	5.88124	3.03489	0.73429	4.43276	5.69632	1.9825	7.40345	5.39272	4.45449	5.80714983874974
TCGA-AA-A02F	3.33150684931507	0	5.42893	2.2204	0.773986	3.7064	4.46218	3.52136	5.66995	6.06613	3.77339	5.29334728252388
TCGA-AZ-6605	0.435616438356164	1	4.88252	2.83067	0.862456	3.67051	5.27134	2.0312	4.34751	6.15605	4.94527	5.0529203954125
TCGA-D5-6924	1.19178082191781	0	5.07396	1.84076	0.861494	4.31086	5.3526	2.58667	6.95956	6.39515	4.66976	5.59610626139559
TCGA-DM-A28M	7.93150684931507	0	5.11431	1.2569	0.975421	3.71056	4.72787	1.96395	7.26038	4.36514	3.47695	4.92605850788055
TCGA-DM-A1D4	7.72876712328767	1	5.04161	1.71141	2.04785	4.19085	4.92127	1.18981	5.64508	2.56788	3.25566	4.8235226773507
TCGA-DM-A1D9	11.6986301369863	0	5.6689	1.54718	0.644067	4.33949	5.25004	2.17145	6.32285	4.92081	3.4794	5.28472059427064
TCGA-D5-6928	0.96986301369863	0	5.09223	3.01735	2.53046	4.03996	5.45134	2.02667	3.39989	6.10199	4.03669	5.33551831737454
TCGA-AZ-6606	0.978082191780822	1	5.11475	3.9173	2.15001	3.97645	4.44715	1.91593	5.87086	5.00739	3.62377	5.40815973958343
TCGA-AA-A02W	3.41643835616438	0	5.31484	3.11317	0.708472	4.82806	4.38903	3.25601	5.38813	4.41545	4.35652	5.58207712100801
TCGA-AA-3542	1.08219178082192	0	3.32651	5.35134	0.644067	3.70472	4.01652	1.64298	4.11874	3.29998	4.33329	4.48834935951684
TCGA-CK-6746	0.003	0	5.30069	1.14582	3.5607	4.40805	4.77892	1.62972	5.71904	3.88805	3.29447	5.31230978296269
TCGA-F4-6569	2.97808219178082	0	5.43793	2.99701	1.3541	3.53324	5.63098	2.14326	2.35139	7.1834	5.40056	5.16992340891581
TCGA-AA-3529	0.003	1	4.55485	4.4572	1.00141	4.30411	5.67998	2.39641	7.03678	4.24646	4.76673	5.61091264950187
TCGA-AA-3524	3.0027397260274	0	5.05417	3.20231	0.644067	3.63822	3.84728	1.76415	3.92599	4.86614	4.59711	4.73271059482001
TCGA-AA-A02O	0.0767123287671233	0	4.8852	2.17445	3.59033	3.9238	5.29052	1.58149	6.24006	3.94288	3.72978	5.30262899567313
TCGA-CM-4752	1.08493150684932	0	4.59943	2.54192	2.75685	4.20349	4.50206	1.8388	3.26799	5.3624	3.83919	5.06227182228656
TCGA-AA-3692	3	1	4.79514	2.29892	0.795999	4.6333	4.44503	1.77395	4.60302	5.36015	4.7878	5.15314617521527
TCGA-AA-3520	2.0027397260274	0	5.2559	3.79249	1.6624	3.9291	5.06646	1.24662	5.80248	4.62632	5.08385	5.34985540106607
TCGA-AY-5543	2.75068493150685	0	5.20939	1.97524	0.67059	3.42483	4.37421	1.77736	5.27186	4.47082	2.63318	4.55032603804037
TCGA-AA-3534	2.41643835616438	0	5.57686	1.69464	3.57304	4.873	4.87289	1.80424	5.95325	4.05845	3.41092	5.69548104412014
TCGA-AA-3971	1.33972602739726	0	5.03853	1.5151	0.957886	4.27912	4.6362	1.49324	4.02813	3.98858	3.13716	4.64794179705174
TCGA-CA-6719	1.19178082191781	0	5.35722	2.74798	1.00936	3.99866	5.25978	2.90405	3.47019	7.28388	5.72757	5.48462343160362
TCGA-AA-3818	0.0821917808219178	1	5.49135	1.76466	0.950908	3.39989	5.28494	1.79169	6.17153	4.60433	4.22991	4.92443038258392
TCGA-AD-6895	2.09041095890411	0	4.93098	3.73342	3.30993	4.0346	5.45688	1.32243	2.42225	6.91711	5.28751	5.46890133499445
TCGA-QG-A5YV	3.56438356164384	0	5.46502	1.79391	1.57722	4.38032	4.95328	2.85279	3.97486	5.05581	3.26123	5.22964306766357
TCGA-G4-6310	5.3013698630137	0	5.20555	1.53834	2.97371	4.14382	4.65113	2.16187	3.51887	4.59039	3.66017	5.07138903745211
TCGA-G4-6307	4.58630136986301	0	4.95899	2.31962	0.685187	4.95564	4.92872	3.15368	2.29307	2.52754	4.16724	4.92633631909426
TCGA-CM-5341	2.42191780821918	0	3.23578	3.38472	1.49313	3.36043	3.07124	1.27058	2.91141	5.8195	3.18743	4.14299615875796
TCGA-G4-6627	5.95890410958904	0	4.76121	1.91471	0.808423	3.41047	4.82161	1.43779	3.48801	6.90962	5.22379	4.69608596829866
TCGA-AA-3538	2.16712328767123	0	5.45487	3.23054	0.644067	4.18199	5.07508	1.94242	6.26363	3.85731	3.95792	5.25561252809696
TCGA-AA-3544	1.16712328767123	0	4.98424	3.10623	0.784247	3.64101	4.92293	1.26936	5.84433	4.4074	4.08103	4.8733322583967
TCGA-AA-3496	0.0849315068493151	0	5.08727	1.24232	1.37119	4.74882	5.16218	1.89704	5.08375	6.06526	5.27709	5.45311974809129
TCGA-AM-5821	0.0767123287671233	0	4.62401	3.11183	3.45408	2.67574	5.54409	1.21038	5.82267	8.14304	6.33286	5.42479525672075
TCGA-D5-6535	1.26027397260274	0	5.39512	1.62972	1.62395	3.68407	4.92751	1.74257	4.75983	5.07077	4.52134	4.96883505619933
TCGA-D5-6532	1.52054794520548	0	5.43938	3.96581	0.787742	4.55814	4.71528	1.57635	6.78584	4.27169	4.25508	5.54555779910029
TCGA-AA-3930	0.167123287671233	1	5.08142	2.83144	4.07111	4.21681	4.24736	1.47243	5.97756	6.62034	5.04669	5.85055783408318
TCGA-AY-A54L	1.43835616438356	0	4.88693	1.92462	0.830153	3.89949	4.29778	1.3176	2.74468	6.30267	3.89073	4.60460910083645
TCGA-AZ-4308	9.10684931506849	0	3.66857	5.00645	1.5243	4.51472	5.11786	1.23458	4.01946	5.78485	4.08721	5.20642552482159
TCGA-5M-AATE	3.28767123287671	0	5.42109	1.89667	1.73337	4.32362	5.34015	3.24225	5.06299	5.11811	4.07945	5.51010266136854
TCGA-F4-6704	0.128767123287671	0	5.16093	2.80225	0.78674	3.85398	4.83143	2.89307	5.15624	6.927	4.92463	5.42122429423135
TCGA-CM-6172	0.917808219178082	0	5.29888	1.40029	0.795931	4.08641	4.53416	1.06042	5.60337	4.48313	3.12755	4.7522513720743
TCGA-A6-6781	1.63835616438356	0	4.70227	2.08220893333333	1.07061776666667	3.49263216666667	4.43525006666667	1.96124103333333	4.50446706666667	8.15709066666667	3.51258	4.93199787640941
TCGA-RU-A8FL	3.22465753424658	0	5.37307	1.06441	0.976615	4.67557	4.91457	1.55841	5.11475	3.38469	3.12514	4.90475180001129
TCGA-AA-3821	0.0849315068493151	0	5.25948	3.68152	3.76126	4.61349	4.18449	2.09376	5.03482	4.69762	3.73462	5.77105304465877
TCGA-F4-6808	2.80547945205479	0	4.92798	1.88039	0.644067	4.15503	5.19889	1.7659	5.22316	5.74674	4.19466	5.05424145619226
TCGA-AA-3994	2.25205479452055	0	4.57448	3.92227	2.14775	3.25291	5.28513	1.5262	4.8946	6.7869	4.11586	5.14749048010354
TCGA-AZ-6607	0.265753424657534	1	5.24918	5.47418	2.84849	3.12879	6.51257	5.93029	5.79732	11.2268	5.79991	6.93512177638825
TCGA-DM-A1D7	1.10958904109589	1	5.18426	1.65568	0.644067	4.50235	4.59633	2.08151	5.9328	4.0581	3.8245	5.08519598749941
TCGA-AD-A5EJ	0.003	0	5.13722	4.20303	2.98036	4.04755	4.44641	1.88574	6.73047	5.45364	3.75705	5.74444391251265
TCGA-D5-6932	0.947945205479452	0	4.93275	2.7899	0.87985	4.08661	3.99666	1.88107	2.48046	6.54983	4.22628	4.87121802725521
TCGA-AD-6901	1.86849315068493	1	5.25748	2.36583	1.75104	4.56081	5.37314	2.78306	4.26389	8.0889	4.64557	5.82017377319133
TCGA-AA-3848	0.838356164383562	1	4.60373	2.83373	1.19033	4.65734	5.25014	2.58597	5.43196	4.75811	4.86568	5.45861285918699
TCGA-AA-3543	0.0821917808219178	0	4.95275	2.8329	4.6499	3.84771	4.45993	1.2027	4.41047	3.65348	3.78882	5.17279894395811
TCGA-AZ-5407	7.35068493150685	0	5.18741	1.24537	0.921063	3.81713	4.64173	0.88781	2.07974	4.64409	3.05851	4.22696489050819
TCGA-A6-5667	2.43013698630137	0	5.74452	2.07578	0.644067	4.59272	5.00563	2.0176	5.04178	4.82371	4.90022	5.36891770477314
TCGA-AA-A00W	1.24931506849315	0	5.07557	3.24798	0.644067	4.49759	4.96379	2.01504	6.18515	4.27978	3.31227	5.28368789575783
TCGA-AA-3664	4.5013698630137	0	5.2144	3.74149	3.57089	3.5491	3.95624	1.93006	5.17596	4.38966	3.75104	5.28880060478856
TCGA-AD-6964	0.906849315068493	1	4.87716	2.65271	1.49754	4.41315	5.23779	2.36427	2.48801	4.80829	3.97828	5.02348003241309
TCGA-DM-A285	0.49041095890411	1	5.59878	2.74791	1.76732	4.32931	5.15063	2.49822	4.94854	6.06174	4.93417	5.68517448610455
TCGA-A6-5664	1.84109589041096	0	4.94528	2.87358	2.36355	3.67651	4.85958	2.64235	5.93012	7.31956	3.66473	5.55114551145862
TCGA-A6-A5ZU	0.802739726027397	0	5.05102	4.22894	0.972437	3.23609	5.04526	1.1082	2.88928	5.45603	3.58549	4.62382742261602
TCGA-F4-6806	3.45205479452055	0	4.89219	1.66065	2.03351	4.0708	4.7155	1.75013	4.03434	4.64742	3.4963	4.85352691986156
TCGA-F4-6703	3.98904109589041	0	4.69135	2.81451	0.840561	3.18228	5.78894	1.72385	3.00574	8.41288	5.3808	4.93801047362133
TCGA-AA-3972	4.24931506849315	0	5.08351	1.23196	0.644067	4.019	4.05046	1.44956	3.33251	4.97893	3.13698	4.45227802989086
TCGA-AA-3869	2.25205479452055	1	5.25862	2.40853	0.708077	3.90652	4.43052	1.91198	3.82438	3.93109	3.86086	4.69346587676584
TCGA-CM-6678	0.917808219178082	0	5.05664	2.44768	2.02766	3.71082	4.92618	1.56301	5.42411	6.20242	3.28152	5.13891387015136
TCGA-AA-A00F	2.83561643835616	0	5.63967	2.71254	3.01141	4.0331	5.48826	1.82165	4.14513	8.24687	3.54756	5.72544705151278
TCGA-G4-6628	6.64109589041096	0	5.14881	1.38561	3.65629	4.86687	5.8458	1.37411	7.1179	5.93824	4.55172	6.00553247842269
TCGA-G4-6303	5.48767123287671	1	5.20907	2.51046	1.60369	4.37311	4.68955	3.0975	4.26643	5.87628	4.31852	5.47331926619372
TCGA-AA-3947	2.75068493150685	0	5.25824	1.17694	1.73889	2.5776	2.28383	1.42997	3.57383	4.99178	3.06262	3.98825547511618
TCGA-AA-3986	1.58904109589041	0	4.38864	2.94544	0.981801	4.04297	4.44218	1.45551	4.82725	4.04352	2.93748	4.65855868705431
TCGA-DM-A28F	2.9972602739726	1	5.69058	2.08303	3.39773	4.7094	4.59929	1.42055	3.83621	3.95524	4.89988	5.46548971964284
TCGA-AA-3695	0.003	0	4.41116	1.33895	6.14637	4.39493	8.4153	1.83545	7.44778	12.6397	3.82237	6.97877947853743
TCGA-A6-A566	2.07671232876712	1	5.11062	2.47707	2.12178	3.72919	5.28372	3.30921	5.23339	8.08518	5.03688	5.75287299325402
TCGA-AA-3673	4.16986301369863	0	5.35828	3.19718	0.905326	4.55445	5.17661	1.50566	2.96546	4.7713	4.57796	5.12402691117374
TCGA-F4-6807	3.58630136986301	0	5.30491	2.69479	1.03048	3.97578	5.13204	2.48359	2.06133	8.09447	4.87707	5.2540847633735
TCGA-AA-3968	1.83287671232877	0	5.74454	2.55206	0.712894	4.55554	4.43481	2.02737	3.98832	4.45689	4.13099	5.16451111984033
TCGA-DM-A28A	2.20547945205479	1	5.38081	5.08841	3.58612	3.97012	4.85324	2.80757	6.73578	6.81796	5.31391	6.38162795989371
TCGA-4T-AA8H	1.05479452054795	0	4.71867	2.68012	0.644067	3.81773	4.15659	1.58361	2.01721	4.0326	2.6701	4.22022465765595
TCGA-AA-3855	2.67123287671233	0	4.57066	2.96541	2.04331	4.09085	4.81617	1.37321	4.69693	4.34239	3.09286	4.91885652928372
TCGA-G4-6298	0.003	1	5.65436	3.79391	1.00323	4.36926	5.22014	2.4166	5.08089	5.28772	4.86254	5.64782474669201
TCGA-AA-3506	4.83561643835616	0	4.5337	2.27948	2.24285	4.09185	5.56506	1.47965	6.78648	4.53877	4.01265	5.25725194257444
TCGA-CM-6163	1.16986301369863	0	5.22199	2.63696	1.85837	4.32604	5.21685	2.26749	2.23449	5.45484	3.55395	5.10592545552709
TCGA-CK-5916	1.76164383561644	1	5.90858	1.25255	2.90944	3.54626	5.07114	1.55083	4.14181	4.27596	4.08739	4.96936709079761
TCGA-CK-6748	0.167123287671233	0	5.18731	3.26536	0.731725	3.2538	4.76741	1.82524	4.11821	6.71445	5.65747	5.01097470256966
TCGA-AA-A004	1.16164383561644	0	3.39775	6.16009	4.7005	4.56515	5.56363	2.03527	5.45928	5.58891	4.00009	6.05725270001955
TCGA-AA-A03F	0.003	0	3.90139	2.64965	3.10188	3.89051	4.87965	0.876238	3.30182	2.61425	3.14136	4.42457993467883
TCGA-A6-2686	3.08493150684932	1	5.25327	6.46496	3.16796	3.37661	4.98989	1.62541	3.88143	5.73784	5.25183	5.64318218249256
TCGA-F4-6855	3.95068493150685	0	5.32831	2.60981	1.92051	4.39608	5.25222	2.72933	3.90997	8.44638	4.44645	5.79295999788093
TCGA-CA-6715	1.04931506849315	0	4.98127	1.38616	0.710915	4.77402	4.64597	2.27303	6.64291	4.39879	4.25598	5.29974663370892
TCGA-AA-3666	0.167123287671233	1	5.26659	2.91038	1.45745	3.3913	4.39023	1.40407	6.50323	5.30861	3.75377	5.03538711487653
TCGA-NH-A50U	0.915068493150685	1	5.80268	3.90814	2.16985	4.86522	4.80646	1.70433	4.66244	3.77676	3.83617	5.6359953848724
TCGA-DM-A1D0	10.8876712328767	0	5.01201	1.01153	0.682978	3.94009	4.32231	2.01684	5.46115	2.2109	2.92148	4.42611117376409
TCGA-A6-2677	2.02739726027397	1	4.82723	1.22215743333333	1.07736896666667	4.12464796666667	3.39491	2.29936876666667	4.58430413333333	3.92968203333333	2.77055626666667	4.57381196805443
TCGA-A6-2675	3.61917808219178	0	5.16423	2.37843	0.644067	3.85504	4.93633	5.0466	3.0012	5.22329	4.79864	5.23364380341862
TCGA-CK-5913	4.27671232876712	0	5.308	2.24535	2.9592	3.31204	5.16856	1.23465	5.26283	6.338	4.85056	5.24201864675511
TCGA-AA-3560	1.66575342465753	0	5.54245	2.49206	0.644067	3.67885	4.25781	1.35932	5.30515	4.19883	3.08018	4.71366952530143
TCGA-G4-6311	3.28493150684932	0	5.21965	2.56687	0.644067	4.54246	5.16309	1.97004	2.82339	6.71246	4.94327	5.25300545653917
TCGA-AA-3525	0.00273972602739726	0	4.75652	1.90869	4.54896	3.91088	4.14972	1.04852	6.04055	4.88837	4.01731	5.31217563684135
TCGA-D5-6922	0.843835616438356	0	6.00621	2.68036	0.644067	4.88727	5.92759	2.52349	5.85371	4.51747	4.32945	5.76670733055392
TCGA-DM-A288	1.16986301369863	1	5.56878	2.04809	2.71955	4.73258	5.28712	1.25471	2.13063	4.35531	3.5548	5.12388586816084
TCGA-D5-6536	1.48767123287671	0	4.69555	2.7596	2.27097	4.03894	4.30788	1.93631	6.73159	8.12017	4.60675	5.70713455981709
TCGA-AA-A01G	1	0	5.09336	4.591	2.63728	4.30379	4.42944	2.72609	6.48766	3.89695	3.55937	5.74042067549263
TCGA-NH-A8F7	1.48767123287671	0	5.36776	2.15257	0.673229	4.58064	4.77127	1.60051	4.34542	2.57657	2.86275	4.75855270415373
TCGA-AA-3667	1.16712328767123	0	4.51611	3.57813	1.25277	4.58118	5.68544	1.69137	6.22649	4.68356	4.51046	5.47363752792911
TCGA-AD-6899	0.482191780821918	1	5.09673	3.41364	1.23289	4.42401	5.27473	2.46498	4.41137	6.60424	3.80697	5.53245562975947
TCGA-A6-5665	1.83835616438356	0	5.162	4.28597	3.18858	3.11209	4.0802	1.57575	3.90157	6.34686	3.30913	5.10955214575276
TCGA-AA-A00L	3.16986301369863	0	4.67849	1.80272	1.70179	4.24787	4.59263	1.95588	6.44985	3.58779	3.87578	5.05313655247669
TCGA-QG-A5YX	2.74794520547945	0	4.65698	1.49738	0.675298	4.47654	4.40993	1.55384	2.46925	2.92614	2.56452	4.26003369745327
TCGA-CM-5863	1.25205479452055	0	4.99744	3.39151	2.49978	3.47808	4.57454	2.86877	2.99177	7.46095	3.33765	5.23866743877175
TCGA-AA-3864	4.41643835616438	0	5.58008	2.50775	1.35402	3.815	4.98052	1.57608	5.66748	5.44538	4.2252	5.22129794982969
TCGA-AA-3975	2.83835616438356	0	5.10254	3.02468	0.837356	4.35838	4.77147	1.5312	4.96174	4.44736	4.00075	5.08688130830594
TCGA-A6-6137	2.25753424657534	0	5.06008	1.6144	0.784258	4.12417	4.68421	1.96675	4.46974	6.15019	3.84948	4.97811593027841
TCGA-AA-A00J	1.5041095890411	0	5.45291	1.36548	4.19651	3.972	3.89817	1.83308	5.85421	5.68716	4.1184	5.52404582488333
TCGA-AA-3852	0.003	1	4.89914	3.74484	1.09435	4.2113	5.46714	1.54002	5.26128	5.03349	3.87316	5.25420193038415
TCGA-AA-3856	0.0821917808219178	0	5.02344	3.0109	0.737392	4.02966	4.51251	1.63966	4.19813	4.14344	4.44059	4.84183343515234
TCGA-CK-4952	1.3013698630137	0	5.42214	2.4193	3.56328	4.37292	4.19131	1.35177	6.86638	5.99169	4.62281	5.83820342050474
TCGA-A6-A56B	4.68767123287671	1	5.34361	1.10411	1.25328	4.56125	4.86371	2.67422	1.57501	5.65337	3.94091	4.95122082132542
TCGA-CM-4746	3.08493150684932	0	3.61316	1.91761	0.644067	3.86742	3.99705	1.40706	4.84967	4.30917	3.21741	4.26697907847932
TCGA-G4-6295	0.695890410958904	0	5.76182	2.84615	5.82133	5.48537	5.06208	1.49018	4.19516	5.135	4.31684	6.38242374014969
TCGA-DM-A28H	9.75616438356164	0	4.92545	2.79154	0.925603	4.76395	4.456	1.79355	6.82797	3.69262	4.78488	5.38886660086211
TCGA-CM-5349	2.50684931506849	0	4.99002	2.00018	0.793887	4.15206	4.87176	2.98905	5.27626	5.46416	4.35	5.23745195212968
TCGA-NH-A5IV	0.003	0	5.79612	1.6221	0.644067	4.77613	5.02447	3.78257	5.24278	5.67064	3.86141	5.67643585744766
TCGA-AZ-5403	5.23287671232877	1	4.98692	3.50222	0.721532	3.89349	4.75536	2.25649	2.58849	7.27404	4.83255	5.11748678780084
TCGA-AA-3844	1.24383561643836	0	5.44614	2.13536	1.12795	3.48524	4.73947	1.89922	4.35717	3.93584	3.50914	4.66186745392138
TCGA-AA-3877	2.58356164383562	0	5.43629	1.43574	4.03805	3.71443	5.21441	1.63988	4.85122	5.39087	4.28852	5.35503846744595
TCGA-CM-6676	0.923287671232877	0	5.13881	2.08582	1.08624	4.68003	5.25074	2.97513	4.08987	6.22738	5.03407	5.54264050527727
TCGA-AZ-6601	8.33424657534247	1	5.42295	2.85991	1.49253	3.86001	5.40869	1.95813	3.45177	5.6523	4.45886	5.14417857486788
TCGA-AA-3509	5.24657534246575	0	4.55338	1.72425	0.944139	3.69776	4.17629	2.50182	4.19322	4.07323	3.64613	4.52402633921701
TCGA-AA-3548	2.83287671232877	0	4.82644	2.55753	1.51889	3.75644	4.66084	1.79424	2.87707	2.93082	3.40476	4.44132352358051
TCGA-A6-2683	1.38082191780822	1	4.44917	2.99572	2.2564	4.38325	5.56249	1.90485	5.00598	3.03057	4.06986	5.14294076721683
TCGA-CM-4751	2.25205479452055	0	5.45737	4.7441	0.644067	3.79405	5.59309	1.34249	4.81459	7.55735	3.85483	5.46058564104133
TCGA-AA-3811	0.838356164383562	1	5.02671	5.3736	1.61121	4.51656	4.2357	2.11551	5.29429	5.85668	4.22929	5.76519154491849
TCGA-CK-4951	5.84657534246575	1	5.52933	1.59423	3.83748	3.46827	4.97466	1.07666	4.00698	5.45313	3.85098	5.05275704468944
TCGA-A6-2684	3.08767123287671	0	4.89071013333333	2.37977	0.835902866666667	3.61275623333333	4.50804816666667	2.54444136666667	2.40615986666667	5.19153316666667	2.85936973333333	4.51312385681215
TCGA-A6-3809	2.72876712328767	0	5.40404216666667	2.82570756666667	1.27736146666667	2.82147	3.66483883333333	1.55065	1.94874653333333	4.81927	3.17830206666667	4.17208118689256
TCGA-AA-3715	1.58630136986301	1	4.09636	6.95199	3.69716	3.97959	5.92634	1.6062	5.47636	6.71382	5.19331	6.1083603386492
TCGA-AZ-4315	4.86575342465753	0	3.76578	1.91342	1.77688	3.39437	4.73139	2.05593	4.78641	5.30442	3.33629	4.54294795733471
TCGA-A6-2672	3.88767123287671	0	5.33133	4.01609	3.282	3.54915	4.38919	1.38641	2.54374	7.07566	4.01763	5.26213389697094
TCGA-AA-3516	1.08493150684932	1	4.72496	5.77076	3.74116	3.61728	4.72495	1.10269	5.75127	6.51593	3.78678	5.71060114594137
TCGA-A6-2671	3.64657534246575	1	5.08794	3.39514	0.920565	4.22602	5.64232	2.10264	5.04328	6.11954	5.02588	5.49877948917795
TCGA-AA-A01V	0.0849315068493151	0	4.60633	2.87854	1.89713	4.15077	5.03059	1.07828	6.89305	4.71305	3.23461	5.18852867811181
TCGA-AM-5820	0.0383561643835616	0	5.45188	3.18305	0.84256	3.98602	5.94507	2.92978	5.76042	6.10589	4.35159	5.61826861553281
TCGA-AA-3502	2.91780821917808	0	4.90425	1.68046	1.343	4.39288	4.42433	1.90737	3.77418	4.0355	1.92783	4.66611019360476
TCGA-AA-A01P	3.17260273972603	1	4.78887	1.81762	2.64015	3.29637	4.84192	1.02623	3.18703	5.36912	3.35435	4.52813825072283
TCGA-A6-3808	2.77808219178082	0	4.76636	3.11144	2.35204	3.86936	4.87678	1.2874	4.49788	7.05311	4.93783	5.32881555818562
TCGA-AZ-4616	0.427397260273973	1	4.89222	4.64769	2.19251	4.08549	6.0669	2.02935	4.94051	7.38399	5.22435	5.89951934300225
TCGA-A6-2680	2.92602739726027	0	5.02305	3.67972	0.775767	3.9958	5.32503	1.77084	4.30776	5.85717	4.20772	5.16932708939875
TCGA-AD-6963	2.28493150684932	0	5.02527	2.47697	0.670318	4.51227	5.4259	1.71865	4.91085	5.80015	4.53052	5.28946631213153
TCGA-CM-4744	1.66849315068493	0	4.60432	3.26294	0.669126	3.76147	4.88929	1.34461	1.52106	4.01164	2.97134	4.23705229206088
TCGA-A6-5657	2.63561643835616	0	5.92415	4.29385	1.09695	4.0532	5.68919	2.46388	4.83946	7.47522	4.46196	5.87296567267037
TCGA-CM-6169	1.08493150684932	0	4.99874	3.37291	0.644067	3.83377	4.76446	2.34777	2.81867	6.72145	4.78058	5.04934858749643
TCGA-CK-4948	12.3342465753425	0	5.04757	3.38951	0.9491	4.39351	5.41695	1.4032	5.54067	5.3066	5.484	5.44618839251171
TCGA-AA-A00Q	3.5013698630137	0	5.74389	3.13327	2.06862	4.19422	5.06257	1.62542	2.81212	4.31474	3.23967	5.07780979732155
TCGA-AA-3950	2	0	5.13027	1.26033	3.38261	3.02564	5.00715	1.89323	6.77032	7.53636	4.73569	5.40797413703348
TCGA-DM-A282	11.5972602739726	0	4.55191	2.01079	0.644067	4.23399	4.48367	2.74002	4.51832	3.83919	3.29517	4.75736464120124
TCGA-AA-3861	2.5041095890411	0	4.94691	2.99096	1.25941	3.39324	4.67982	1.44225	5.48577	3.57125	2.15201	4.56362092631111
TCGA-CA-5796	1.03287671232877	0	4.97662	2.36997	1.65654	3.37286	4.88872	0.888881	2.47375	3.29946	1.9694	4.10367142365516
TCGA-CK-4950	7.12054794520548	0	5.07143	1.6038	2.30808	3.59572	5.00041	0.945843	2.63061	5.89269	3.56783	4.63291158831652
TCGA-CM-6680	1.0027397260274	0	5.23623	2.75452	1.73537	4.41359	4.90097	2.08269	3.53331	5.00548	4.04895	5.22351773359632
TCGA-AA-3833	1.32876712328767	0	4.40632	2.59303	4.04432	3.43357	4.9559	1.22118	4.81475	7.17758	4.898	5.3206706933077
TCGA-AA-A029	4.33150684931507	0	5.15434	2.19447	2.27599	3.6914	5.02694	0.923753	3.98963	3.72	4.69005	4.76317582930326
TCGA-D5-5537	3.78356164383562	1	4.81115	3.00733	0.859733	4.53481	5.49219	1.70459	4.09652	5.84453	3.60922	5.19143692116471
TCGA-AA-3679	1.25205479452055	0	5.25672	2.06711	0.644067	4.33072	5.36728	1.18532	3.81153	4.8316	5.31845	4.9726274034529
TCGA-AA-3854	3.0027397260274	0	5.33721	3.3392	2.99492	3.56338	4.45153	1.27699	3.0486	3.46891	3.21253	4.75868543804238
TCGA-AA-3549	1.75068493150685	0	4.50442	2.64931	1.12663	3.92188	4.5215	1.46216	1.58925	7.19942	4.46847	4.70663893002646
TCGA-G4-6309	7.12328767123288	0	5.12682	1.70743	0.688984	4.26959	5.23973	2.11467	5.18132	5.01832	3.38839	5.03655777088829
TCGA-NH-A8F8	1.4	1	5.06331	2.09904	2.78868	4.26579	4.50882	2.31982	4.17138	5.24403	4.32667	5.32879049080412
TCGA-A6-6142	2.09041095890411	0	4.84899	3.24598	1.21507	3.85648	5.1748	2.20634	5.43533	7.46468	6.22492	5.58734738645765
TCGA-F4-6570	0.515068493150685	1	5.1129	1.78439	4.44189	3.57726	4.96842	2.13787	2.28697	6.40129	4.52686	5.22134058672566
TCGA-A6-A567	5.15342465753425	1	5.30485	1.05236	0.644067	4.39708	4.88704	2.61523	3.06455	6.25271	3.96413	5.01125370268837
TCGA-D5-6920	1.03287671232877	0	4.69392	1.36654	0.870765	4.0056	4.87927	1.29502	5.31074	6.78012	3.67468	4.90786137553906
TCGA-AA-3939	1.08219178082192	0	4.02355	2.45755	0.966168	2.99301	3.96774	1.84612	4.59727	6.52337	3.62696	4.4302269016259
TCGA-AU-3779	1.20821917808219	0	4.1584	2.07062	2.01112	4.14484	4.34875	1.56508	3.88318	5.73531	3.72155	4.83028848755645
TCGA-AA-A00A	3.16986301369863	0	5.48004	1.29512	0.710793	3.92691	4.59389	1.20491	1.70356	5.94738	3.98359	4.50662598949538
TCGA-G4-6626	0.00273972602739726	1	5.87514	2.83633	0.716143	4.77808	5.28872	2.95187	2.8787	5.39466	4.49332	5.50555550420544
TCGA-D5-6538	1.42739726027397	0	5.60947	4.31307	3.176	4.70763	4.72853	2.07628	6.77703	3.19321	3.52748	5.93453669111262
TCGA-A6-2678	3.52328767123288	0	5.61168	3.28702	0.711454	3.43911	4.66247	2.07314	3.94903	4.50931	3.68281	4.80057509451354
TCGA-AA-3713	1.58630136986301	0	5.83884	1.10544	2.8485	4.12456	4.56232	2.15006	6.27435	6.14423	3.66483	5.58985455813229
TCGA-G4-6317	3	0	4.91846	1.99643	0.644067	4.4557	4.63791	1.86811	6.02395	4.13379	4.14236	5.06789443798931
TCGA-AA-A01X	2.16712328767123	0	5.17353	4.52742	1.6982	4.89035	6.19995	1.70527	5.21176	5.35845	4.7827	5.92391864593386
TCGA-D5-6898	0.627397260273973	0	5.42898	2.48345	0.805701	4.74293	5.4029	2.41897	5.25317	5.96278	5.16663	5.68049177171863
TCGA-D5-6533	2.12328767123288	0	5.55422	2.84445	0.832126	4.2996	5.51506	1.40562	5.7396	4.38656	4.79626	5.31904153628079
TCGA-QG-A5YW	2.45479452054795	0	4.18037	3.79284	0.842808	4.35034	4.78492	1.91587	3.68087	5.15221	3.09393	4.89909330328198
TCGA-AA-3696	0.419178082191781	1	5.54629	3.17636	3.40236	4.70557	6.36126	0.969372	7.13894	4.91136	3.90588	6.03710647770134
TCGA-AA-3555	2.4958904109589	0	5.23412	2.68987	4.06553	4.27619	4.60836	2.04006	1.72037	5.79157	4.07562	5.35712641129474
TCGA-AZ-4614	0.471232876712329	1	4.57571	5.82564	0.763016	4.52361	5.11563	1.46719	6.12595	5.67577	3.81893	5.62465384591717
TCGA-AA-3866	1.41917808219178	0	5.55678	2.03304	0.917597	3.89648	5.04248	1.81743	3.11663	5.68928	4.18023	4.8989153387247
TCGA-AZ-6608	0.161643835616438	1	4.97043	1.32841	0.644067	4.1822	4.01235	2.06103	6.95673	3.57444	4.31446	4.93523149213341
TCGA-SS-A7HO	5.01095890410959	0	5.3018	3.87834	1.76817	5.26425	5.07652	2.3034	6.94611	4.55772	5.23006	6.16471777478761
TCGA-DM-A28G	5.06575342465753	1	4.60252	2.74693	2.51638	3.91334	4.16807	1.82239	5.92073	2.9657	3.03206	4.90630434998584
TCGA-CA-5254	1.05753424657534	0	4.98781	1.74823	3.0518	3.80706	4.52383	2.38774	4.02467	3.49082	3.73004	4.9072684701962
TCGA-AA-A01Q	0.0849315068493151	0	4.8298	3.35748	1.91371	2.88966	3.8956	1.95064	1.37855	4.05872	3.04937	4.15619274814948
TCGA-AA-3514	0.0849315068493151	0	3.83434	3.18259	1.98171	4.62544	5.49459	2.33388	5.48275	5.04484	4.09541	5.40508269428993
TCGA-AA-3977	2.08493150684932	0	4.86736	4.2726	2.20047	3.71698	4.60727	1.48317	4.87734	5.16973	3.95621	5.19087216388774
TCGA-G4-6297	6.86575342465753	0	5.07334	2.21601	1.11245	3.741	5.25481	2.39943	2.25351	7.7478	5.37354	5.09361802248944
TCGA-D5-5538	4.55068493150685	1	5.69057	1.70775	1.18418	3.63646	4.95542	1.74649	3.89311	6.49603	4.15809	4.9829916596695
TCGA-AA-3980	0.663013698630137	0	5.18066	2.26957	0.644067	4.1671	4.38766	1.57775	2.71157	3.52132	4.64742	4.58859212816829
TCGA-AY-4071	0.0794520547945206	1	4.34511	2.33218	1.14414	3.58375	4.44947	1.47634	2.65916	6.40781	3.92154	4.50618758485206
TCGA-F4-6463	2.97808219178082	0	5.11541	4.07295	1.00585	4.00302	5.06042	2.48328	6.27705	6.07415	4.98887	5.65462000519866
TCGA-AA-3710	2.24931506849315	0	5.12694	2.2693	3.67243	4.04917	5.08355	1.0479	3.26723	5.45926	4.28454	5.19519404617782
TCGA-AA-3556	1.91780821917808	0	5.15607	3.84883	1.21392	3.69774	4.13149	1.41965	3.52221	3.52147	3.14217	4.61797878267421
TCGA-AA-A01R	2.91780821917808	0	4.88441	1.89688	0.644067	4.56442	5.7063	1.79354	2.06808	4.4944	3.06224	4.67348320086512
TCGA-AA-3697	7.08767123287671	0	5.16056	1.44657	0.69079	4.04857	4.7611	1.71452	4.76891	5.74353	4.25288	4.92955318458874
TCGA-DM-A1HB	11.3041095890411	0	4.70248	3.46688	2.54755	3.23232	4.26987	1.28166	4.94931	5.86985	4.25944	4.97885717313617
TCGA-AA-3681	0.498630136986301	0	5.23336	4.10808	3.29171	3.77892	4.89959	1.82317	5.28579	5.0464	3.51939	5.50318009075249
TCGA-AA-3531	2.83561643835616	0	4.9604	3.58666	1.77102	4.79799	5.29263	2.18871	6.93744	3.86012	4.98149	5.79420331486546
TCGA-AA-3845	0.003	1	5.99543	3.21305	5.49949	3.55092	6.07303	0.962487	3.93847	8.24097	4.45478	6.01555907029864
TCGA-AA-3660	6.50684931506849	0	5.62705	2.82506	1.14337	4.17902	4.98548	1.64434	4.87346	3.58758	3.71046	5.0635159798085
TCGA-AA-A02R	1.83561643835616	1	5.50513	1.20449	4.15731	4.63638	5.73901	1.67146	5.51076	6.33787	4.21143	5.91479325849097
TCGA-AA-3532	2.41643835616438	0	4.88496	3.60897	0.762574	4.08967	4.59842	1.67204	2.36723	4.46886	3.92853	4.71068636712093
TCGA-AZ-4313	6.32876712328767	0	4.5393	4.23067	0.899879	3.98566	5.13794	0.765412	4.71821	4.30413	3.12195	4.79644215254728
TCGA-G4-6588	2.18082191780822	0	5.59811	3.55834	4.19928	4.06342	4.54171	2.73321	6.40541	4.72931	4.11662	5.99153244826997
TCGA-G4-6322	2.16986301369863	0	4.72937	2.28509	3.28906	4.11136	4.67802	2.09073	1.54995	6.28142	4.03123	5.06791265632884
TCGA-AA-3875	1.5041095890411	0	5.102	1.90374	1.20641	3.62898	4.61393	1.94629	4.95098	3.6126	3.95151	4.69034930119819
TCGA-D5-6531	1.47945205479452	0	5.74166	5.3992	3.31311	3.89583	5.60868	1.46321	5.60202	4.46771	5.02577	5.90432620395928
TCGA-AA-3489	0.586301369863014	1	5.17644	2.15584	1.03912	4.02692	5.54445	1.70557	4.94481	6.83051	5.28771	5.33082884779741
TCGA-AA-3949	2.16712328767123	0	4.75504	2.99632	2.8347	3.15863	4.37228	1.29324	2.68344	6.1726	4.23829	4.73244258962406
TCGA-AA-3662	0.504109589041096	0	5.01515	5.29287	1.50435	4.30728	5.02706	1.60523	5.80597	4.56841	4.22136	5.57367775665684
TCGA-AA-3850	0.003	1	4.20989	1.85112	1.07635	3.72015	4.24474	1.13411	2.42847	5.69817	3.52975	4.26811526558384
TCGA-AU-6004	2.25753424657534	0	5.46926	1.84079	2.36946	3.81963	4.78038	1.69142	3.49543	6.59536	4.15328	5.13871049209033
TCGA-CM-4747	2.08493150684932	0	4.62141	2.76303	1.03231	3.93636	5.06285	1.90508	4.42067	4.72816	3.34087	4.8205501274347
TCGA-AA-3494	0.0849315068493151	0	4.63444	2.9625	0.706282	4.25026	5.23383	2.07697	5.65665	4.35439	3.54345	5.0694625672114
TCGA-AZ-4615	2.74520547945205	0	4.91469	2.39873	4.26689	3.25898	4.31224	1.48287	5.55467	5.74953	3.34789	5.17798325995693
TCGA-AA-A010	2.91506849315068	0	5.21039	3.03324	2.01094	4.10756	4.10079	1.70216	7.49763	4.5148	3.00239	5.37947713774212
TCGA-AA-3819	2.08493150684932	0	5.22868	2.37048	0.695566	4.41382	4.54395	1.9987	5.91858	4.34361	3.89481	5.17202776630491
TCGA-AA-3989	0.663013698630137	1	4.76735	3.19037	1.08917	3.88535	4.64271	1.80793	4.94489	5.29658	3.53224	4.97712214984456
TCGA-AA-A01C	1.25205479452055	0	5.18899	3.79256	1.12027	4.35418	4.9406	2.48967	3.87511	4.94941	3.94352	5.31038479130757
TCGA-A6-6138	1.87671232876712	0	5.73983	3.17914	1.90307	3.57265	5.83292	1.23498	3.05356	5.71803	4.55443	5.10284850615994
TCGA-AA-3814	0.003	0	4.84379	3.01286	2.81576	3.73616	4.88535	1.83231	2.72462	5.39691	4.44428	5.02132137704417
TCGA-A6-6652	2.05753424657534	0	5.38017	1.86249	2.89941	4.58739	6.36387	1.41944	5.46454	5.71672	3.44157	5.65052881401369
TCGA-AA-3831	1.4986301369863	0	4.61643	1.5405	0.644067	3.80017	4.40757	1.66145	5.75594	5.42663	4.31891	4.77544113132709
TCGA-WS-AB45	5.83561643835616	0	5.30021	2.31828	2.69141	3.30829	5.66173	3.52339	3.17799	10.0382	5.78457	5.78686773946071
TCGA-A6-5659	2.53698630136986	0	5.12329223333333	2.03582	0.997214033333333	3.55586416666667	4.03172413333333	2.20082163333333	2.39807636666667	4.80058853333333	3.56791	4.44910675223993
TCGA-CK-5912	4.09041095890411	1	5.54581	2.54451	0.644067	4.62532	4.88345	1.92684	5.40734	4.66932	4.10955	5.33919844517299
TCGA-D5-6537	0.4	1	5.39734	2.37165	2.18108	4.41775	5.2965	1.88324	6.02837	4.90257	4.04361	5.55188641294506
TCGA-DM-A0XF	3.18356164383562	1	5.44556	2.23893	0.764369	4.19732	5.10186	2.54969	6.66145	4.62865	4.38887	5.40292342465865
TCGA-CM-6171	1.16986301369863	0	5.81437	1.13517	3.86742	4.04841	4.14686	1.36762	5.74724	4.7107	2.98706	5.30874360183778
TCGA-AA-3870	2.4986301369863	0	5.02993	6.12409	4.52374	3.14684	6.02583	1.55665	2.01999	6.12456	5.58935	5.59675865849109
TCGA-AA-A00E	2.5013698630137	0	5.21046	3.07226	4.87963	3.70919	5.11619	1.87341	6.48832	5.50824	4.44039	5.85851948402865
TCGA-CM-6161	1.25205479452055	0	5.35529	2.57316	0.752301	4.79413	5.18314	1.94054	5.69845	4.1482	3.93479	5.37278042620669
TCGA-AA-A02J	0.419178082191781	1	5.41703	1.28047	0.830097	4.85342	5.25824	2.21641	6.63102	3.54208	4.21217	5.37257015183095
TCGA-D5-6539	1.04109589041096	0	5.74983	2.13724	0.978303	3.58412	4.78429	1.67182	2.91509	5.17824	3.20945	4.65561544467187
TCGA-DM-A1DB	3.69315068493151	1	5.73642	2.25675	0.821948	5.09931	5.87362	2.12201	5.85062	4.19745	4.20021	5.66067734060234
TCGA-AA-A01F	2.66849315068493	0	4.91158	1.81576	0.969175	3.77244	4.87498	1.36483	1.7064	3.94684	2.6259	4.16677072218229
TCGA-AZ-6598	4.11780821917808	1	5.60359	1.77353	3.23098	3.7225	4.60805	1.87242	6.42312	6.49188	4.09854	5.57667
TCGA-AA-3858	2.58904109589041	0	4.85356	1.76596	0.959394	4.03117	4.92118	2.29032	4.40491	4.35063	4.83221	4.88830500255563
TCGA-CM-4743	1.92054794520548	0	4.42537	1.01463	2.27073	3.44049	4.65833	1.24729	5.66553	5.36188	4.55399	4.74008168662783
TCGA-AA-3554	1.4958904109589	0	4.83466	2.55265	1.76919	3.45638	5.31131	1.3102	1.91667	6.87495	5.21164	4.78523428911293
TCGA-A6-2682	1.16164383561644	1	4.41892	3.88681	1.85839	3.97309	4.89579	1.57927	3.7022	7.49673	4.82384	5.30488627905105
TCGA-AA-3872	0.003	0	5.32507	4.15866	1.35552	3.80404	5.31352	2.27127	3.46556	7.0997	4.90718	5.45933615558726
TCGA-AA-3678	3.91780821917808	0	4.96891	2.51199	0.69698	4.24858	4.91307	1.54375	5.86658	3.82837	4.54823	5.02778027350276
TCGA-AA-3672	0.003	0	4.82335	5.85717	3.41821	4.39044	5.63978	1.91536	4.35836	6.33718	3.86813	5.99882
TCGA-D5-6923	1.03561643835616	0	5.603	3.30426	0.762902	4.45804	5.75352	2.83014	5.98744	7.35589	5.7817	6.06109073523149
TCGA-AA-3812	2.92054794520548	0	3.95029	6.33927	3.1108	3.98764	5.67253	2.0251	3.88694	5.68907	4.91787	5.65444103166374
TCGA-AA-3680	0.917808219178082	1	5.51661	2.81017	3.66721	4.18418	5.07958	2.43674	3.13427	3.32955	3.01747	5.25649479196729
TCGA-NH-A6GC	1.06575342465753	0	4.95656	2.35295	0.689466	4.55753	4.3906	2.57769	2.50651	5.5136	3.32131	4.92846337931814
TCGA-A6-4105	1.21095890410959	1	5.18624	3.45066	2.45372	4.21473	5.3287	1.82238	6.60509	6.73836	5.76291	5.9785134900714
TCGA-AA-3867	2.0027397260274	0	5.1398	3.39897	0.873597	3.90319	5.03312	1.42303	4.88536	4.83374	5.31938	5.11056946158075
TCGA-AA-3970	3.0027397260274	0	4.09145	1.99865	1.00358	4.21121	3.57769	1.64171	3.55094	4.17753	3.85783	4.44583796208093
TCGA-5M-AAT6	0.794520547945205	1	5.88869	2.74927	1.2266	4.10371	5.23392	2.17819	6.06841	8.15546	5.00098	5.89180267047272
TCGA-D5-7000	0.854794520547945	0	5.6159	2.36272	3.34231	4.14489	5.03323	1.85168	4.63106	5.32801	3.9752	5.5222722525051
TCGA-AA-A01K	2.58356164383562	0	4.92179	4.10464	2.23714	4.20944	4.90202	2.55901	4.07849	5.29558	4.44094	5.50481277798374
TCGA-AA-3955	1.74794520547945	0	4.70975	2.36931	0.841764	3.97268	3.80456	2.37832	3.62856	4.8029	3.73713	4.69324709943889
TCGA-AA-3860	2.58904109589041	0	4.86293	2.45987	1.39323	3.81035	4.88663	0.97134	2.57391	6.75657	4.28714	4.76813778629054
TCGA-G4-6293	11.0986301369863	0	4.78466	2.40304	0.679268	3.59472	5.29509	1.34358	2.74257	5.40827	2.98857	4.42662331431024
TCGA-AD-A5EK	1.36986301369863	0	5.6075	4.82765	3.22161	5.07214	5.16963	2.92994	2.7267	4.57386	3.85322	6.00355610750094
TCGA-AA-3842	3.08493150684932	0	5.52439	5.43378	1.46305	3.18851	4.66457	1.88632	3.85112	4.46358	3.91118	5.03152735034008
TCGA-CM-6166	1.83287671232877	0	4.9734	2.46269	1.56744	4.79718	4.94811	3.04103	6.65693	4.61887	5.13843	5.7837599051206
TCGA-D5-6540	1.34520547945205	0	5.05994	2.42943	3.63651	4.19861	4.49122	1.95401	3.49068	5.76715	4.37099	5.39517209255789
TCGA-F4-6809	1.1041095890411	1	5.03805	3.90984	0.96836	4.11357	4.90307	2.33593	5.51133	6.94263	5.03091	5.6280373788647
TCGA-NH-A50T	1.51506849315069	0	5.06541	1.97657	0.644067	4.48524	4.82325	2.75395	4.81052	4.11001	2.37891	4.97565748410275
TCGA-AA-3517	3.24931506849315	0	4.68871	1.13682	0.711349	4.55571	3.99367	2.58787	4.21971	5.40877	3.44221	4.89089890986701
TCGA-AD-6888	1.29315068493151	1	5.08479	5.25267	0.733324	4.44285	5.92919	1.64907	6.35074	3.85866	3.73004	5.54884017520618
TCGA-D5-5540	4.67397260273973	0	4.76572	1.23568	0.843945	4.12256	3.21143	1.97202	5.5309	4.42235	5.29448	4.81311457678587
TCGA-CK-4947	1.46301369863014	0	4.89969	2.74762	0.678089	3.668	4.83587	1.49578	2.40487	4.91853	3.39425	4.44600806170408
TCGA-A6-6140	2.01095890410959	0	5.64632	1.35465	0.682845	4.35553	5.35322	1.56045	3.93948	5.00494	3.52917	4.93446120626869
TCGA-CK-5915	0.003	0	5.55632	1.43668	0.644067	3.76317	5.00446	2.37754	4.56942	4.7586	4.25796	4.88681854511488
TCGA-D5-6926	0.753424657534247	0	5.40716	2.59444	0.800743	4.80316	5.21338	3.16263	4.6383	6.79075	4.74753	5.78571905924675
TCGA-AA-3685	3.08767123287671	0	4.37443	2.24981	0.702363	3.85454	4.69351	1.43017	5.84443	4.78717	3.84519	4.73667962946826
TCGA-QG-A5Z2	2.60821917808219	0	5.87559	1.496	2.94988	4.69982	4.86016	1.68923	3.89324	3.90605	2.35593	5.23418846402162
TCGA-AA-3663	0.580821917808219	0	4.46314	4.36854	1.96285	3.89165	4.63449	1.92732	5.79849	4.55589	4.1375	5.26618700343932
TCGA-AA-A01Z	3.08493150684932	0	5.61992	3.93036	1.73822	4.26912	5.40854	1.55958	4.44553	4.88524	3.78906	5.42848280572144
TCGA-T9-A92H	0.991780821917808	0	4.98385	1.32896	0.675351	3.99731	4.63084	2.03885	2.60101	3.97752	3.48485	4.40810427313223
TCGA-AA-A03J	3.41369863013699	0	4.59322	2.42539	0.982956	4.31233	4.82299	1.57218	4.86059	3.77204	4.16595	4.85357509467691
TCGA-A6-5662	1.96712328767123	0	5.33196	3.77941	2.24149	4.24977	4.41115	1.99308	2.80466	5.29349	4.08058	5.27858404900375
TCGA-CM-4748	2.16986301369863	0	4.95299	4.22686	0.644067	3.96046	4.66425	2.37747	4.85652	5.98367	3.91229	5.27387864108186
TCGA-CA-6718	0.838356164383562	1	5.57695	4.81517	3.84648	4.11661	5.72369	5.34755	4.62887	6.76153	4.93715	6.63763668500026
TCGA-A6-6651	1.81369863013699	0	4.77887	2.55166	0.855023	3.85529	5.32987	1.91985	5.49341	7.65203	5.24036	5.36034254808995
TCGA-AA-3492	0.00273972602739726	1	5.39317	1.12201	2.48409	3.48659	4.63558	0.85042	2.48836	4.92624	4.26851	4.52232252208596
TCGA-5M-AAT4	0.134246575342466	1	5.69589	2.39934	2.08408	4.67702	5.56866	2.4368	5.43443	3.9147	4.91682	5.69557198608031
TCGA-AA-A00R	0.0821917808219178	0	5.76429	1.60942	2.87466	4.2259	5.48537	1.30633	1.51076	5.27577	3.33201	4.97817342133533
TCGA-AD-6889	6.93698630136986	1	5.16247	0.831768	3.51265	4.14324	4.11826	2.05918	7.0283	5.58486	3.67663	5.50026236500102
TCGA-CM-5344	1.83561643835616	0	5.07952	3.17201	0.711525	4.12895	4.37425	3.09662	5.01741	5.60291	4.28984	5.3323668560924
TCGA-CM-5860	2.66849315068493	0	4.94711	4.3319	0.744839	3.07212	4.77792	2.33304	5.10108	5.0289	4.78892	4.96635730931444
TCGA-G4-6294	2.35068493150685	1	4.69666	1.76205	0.705567	4.03191	4.0654	2.07071	5.17504	5.2215	3.1242	4.76885819862999
TCGA-CM-6674	1.07945205479452	0	5.09698	1.43278	1.98775	3.68315	4.81621	2.56469	4.80886	5.50103	4.1472	5.06504943992588
TCGA-D5-6927	0.786301369863014	0	5.55075	2.33075	0.932474	4.60649	5.56839	2.69264	5.73704	7.16152	4.91372	5.86681031103318
TCGA-AA-3984	0.003	0	5.42238	3.32532	0.644067	3.89667	4.38758	2.00586	5.54191	5.66712	4.69903	5.26999321384648
TCGA-D5-5539	1.63287671232877	0	5.24964	3.2153	1.38693	3.87264	4.79321	1.65513	4.37003	6.29259	4.08975	5.19056032425031
TCGA-AA-3982	2.25205479452055	0	4.99084	2.33201	0.850333	3.4903	4.48064	1.90346	5.05577	3.8278	4.08824	4.64198483230532
TCGA-AD-6548	1.78082191780822	0	4.92486	2.26612	0.710742	4.24895	5.34785	1.18964	6.26041	6.8062	4.97465	5.3598214149139
TCGA-AA-3851	2.75616438356164	0	4.62255	3.18969	2.85071	3.91532	4.4393	1.48658	5.66983	4.25269	3.75997	5.14665055156373
TCGA-AY-6197	1.78630136986301	0	5.41084	1.40675	2.29865	4.10447	4.6864	2.51682	3.60632	7.27047	4.53073	5.38953639862832
TCGA-G4-6299	6.21369863013699	0	4.68689	5.45939	4.54992	4.0794	5.29942	1.33562	3.61102	7.71469	4.61831	5.97928779298724
TCGA-AA-3552	1.08493150684932	1	4.74802	3.72261	0.957622	4.11155	4.92361	2.78397	5.82671	3.94022	4.46021	5.28959139988432
TCGA-AZ-4323	0.117808219178082	1	4.84858	4.56302	2.68489	4.62689	5.0674	2.68402	5.77708	6.88923	4.73032	6.17410007207213
TCGA-F4-6805	2.86849315068493	0	5.49097	3.14226	1.03777	3.46955	5.37961	2.61288	5.1752	6.54322	5.40604	5.42703054798019
TCGA-CM-5864	1.25205479452055	0	4.49397	1.56786	2.42355	3.71056	4.66903	1.84307	3.63818	4.21583	3.23237	4.58262115353937
TCGA-DM-A28E	9.99452054794521	0	5.08623	0.999393	0.889407	4.36956	3.953	1.54682	6.34042	3.54143	3.03442	4.7804064056368
TCGA-D5-6929	1.11780821917808	0	4.67522	2.86408	0.763149	3.93094	4.53263	2.39763	6.39421	4.80314	3.82522	5.09638074827249
TCGA-AA-3979	2	0	4.88751	4.44315	2.95641	3.92052	4.50251	1.68875	5.68759	4.44065	4.61744	5.48861001862862
TCGA-AY-A69D	1.48767123287671	0	5.45503	1.04983	1.10837	3.9522	5.17409	2.81487	2.73686	5.5229	3.1346	4.82147740625618
TCGA-A6-2685	3.1041095890411	0	4.6498	4.16252	0.949173	3.76416	5.31689	1.69989	2.67103	5.92786	4.83223	4.94692086456568
TCGA-D5-6534	3.60547945205479	0	5.11551	4.69334	1.30524	3.86784	6.09534	2.12852	2.65536	7.26058	4.8607	5.45887495064076
TCGA-DM-A1DA	0.624657534246575	1	5.32037	4.52154	3.49094	4.47647	5.17188	2.60217	5.10617	3.91595	4.68906	5.94125743127837
TCGA-AA-A01T	2.75342465753425	0	4.56611	1.68306	0.71177	3.97741	5.33848	1.32856	2.25786	4.50063	4.06419	4.37508197257723
TCGA-AA-3675	3.92054794520548	0	4.56757	1.83539	2.63215	4.01752	4.53602	1.94904	6.09935	4.47709	3.34774	5.0925635297077
TCGA-G4-6304	4.46849315068493	0	5.24707	3.26715	2.21771	4.82557	4.8591	2.49359	4.94121	4.05984	3.60436	5.59373490455908
TCGA-AA-3561	1.16164383561644	0	4.05311	3.59116	2.16647	3.36997	3.39882	1.70221	5.41399	3.30531	3.19577	4.55106696311414
TCGA-AD-6965	2.20547945205479	0	5.62155	4.07938	0.888527	5.01846	5.15573	2.32472	6.07348	5.24902	4.32132	5.94930597565368

## Sheet: Table S4
Supplemental Table S4. The risk score of patients with colon adenocarcinoma from TCGA database （all senescence-related DEGs）
id	futime	fustat	ALDH2	ASAH1	CASP2	CTSD	CYP26A1	ETS2	FASTK	FLT1	FOXD1	HAS1	MAPK12	NR2E1	ORC1	PHGDH	PPARGC1A	PSMA5	PTPN6	PYGL	SALL1	SERPINE1	SIX1	SYT1	TERT	ULK3	WNT16	ZDHHC3	riskScore
TCGA-A6-6780	1.67671232876712	0	7.15836103333333	6.5124	5.25873333333333	6.69714	0.880245	8.41786	4.83711	4.42789416666667	1.37553816666667	0.971205466666667	2.03243433333333	0.781603633333333	4.88399	1.53535093333333	5.14881646666667	6.67907113333333	5.04943	5.8489	0.480440233333333	5.01022426666667	2.92784976666667	3.23902896666667	2.03485686666667	4.22582573333333	1.00868353333333	5.75813386666667	-0.895104
TCGA-CM-5868	1.41917808219178	0	7.36713	4.63571	4.83896	7.75365	0.840585	9.75892	5.98548	2.99196	0.750133	0.845185	1.54473	0.7268	4.41683	5.62452	2.16504	6.75007	5.56171	5.30808	0.890959	6.65718	1.01818	3.17644	1.66964	4.7072	0.685382	5.65195	0.751047014334535
TCGA-CM-6165	1.33698630136986	0	6.73552	6.17333	5.39327	7.87293	0.828549	9.22892	5.83044	4.23477	0.644067	1.04471	1.50489	0.7268	4.39079	2.17115	4.15957	6.69583	5.6986	4.60205	1.8925	5.21918	1.57147	1.20601	0.931909	4.79239	0.652106	6.01268	-0.946631
TCGA-AA-3956	2.83561643835616	0	7.23035	5.33566	4.67759	7.76017	0.874409	9.19015	5.39004	3.47763	0.816938	1.49099	1.49652	0.7268	3.95443	4.09016	3.3986	6.34135	4.97238	4.33321	2.20511	4.98445	0.747554	2.94903	1.70697	5.53051	0.615718	5.23852	-0.192366
TCGA-AA-3527	0.003	0	7.07141	4.94117	3.71851	7.07188	2.51083	8.30894	6.8026	1.54643	0.644067	1.29602	1.94074	0.7268	4.22707	3.11609	1.35127	6.0926	6.16819	4.07375	1.16154	4.83381	0.691846	1.05928	1.919	5.59965	1.46924	5.64095	0.272867975858892
TCGA-CA-6716	1.01643835616438	0	6.62957	6.00477	5.31333	6.91591	1.08492	10.1215	6.23324	4.19942	2.4641	0.849575	1.51134	0.7268	3.36522	3.79267	2.60537	6.32629	6.07429	2.74053	2.64967	4.90239	1.61214	1.27018	0.946884	5.64345	0.648353	5.21581	0.166477842285442
TCGA-D5-6930	1.11232876712329	0	7.03771	5.41422	4.87062	8.27655	1.18131	9.12757	6.4852	3.48374	3.02435	2.01021	3.70455	0.7268	5.49967	6.04342	2.27545	7.03204	5.67001	4.89646	1.11244	5.85808	2.49413	1.31413	2.15786	5.42708	0.722448	5.57232	0.699065894157936
TCGA-AY-A8YK	1.56986301369863	0	7.30173	4.85017	5.21571	7.49369	0.910153	8.62677	6.1701	3.5421	0.644067	0.942464	1.36967	0.7268	4.31769	6.0975	3.44019	6.42865	5.55779	4.56112	2.00638	5.53923	0.688653	3.56632	2.47549	4.87867	0.827197	5.21258	0.787548854235332
TCGA-CM-6164	2.41917808219178	0	7.08235	5.86194	5.36031	7.62324	0.846633	8.60631	6.32542	3.72062	0.644067	1.33004	1.73862	0.7268	4.46749	4.09669	2.50726	6.44862	5.6527	5.07532	1.33748	6.17523	1.14829	2.80111	1.78196	5.48941	0.693452	5.35258	0.625948724998547
TCGA-D5-6530	1.7013698630137	0	7.22728	5.64321	5.39324	7.83831	0.788109	8.87709	6.25135	2.25701	0.679624	0.800207	2.56274	0.781504	4.79461	3.48352	2.3471	6.54486	5.78398	4.25031	0.951739	5.24065	0.796248	0.809838	1.72695	5.71453	0.615718	5.71871	0.102830166935459
TCGA-G4-6323	1.14794520547945	0	7.50833	5.26388	4.97209	6.79506	0.788109	9.01186	6.1728	2.97829	0.644067	0.802321	1.30176	0.7268	2.97056	3.16876	3.59952	6.34767	6.2476	4.48644	1.33542	3.64537	0.849865	1.32853	1.20471	5.76629	0.848585	6.05385	0.405001959404256
TCGA-NH-A50V	1.61095890410959	0	6.54772	4.71653	4.70212	7.7187	1.47713	9.29047	6.19439	4.04418	1.17766	1.01865	1.71046	0.7268	3.10474	2.42227	3.69965	6.29917	5.38574	3.04401	1.83464	6.365	0.851659	3.5405	1.97076	5.53537	0.684577	5.6449	0.645416742708672
TCGA-A6-5661	2.79452054794521	0	5.01389	4.29438	4.8792	5.54586	0.788109	7.33883	4.59001	2.93012	2.1422	1.19484	1.96183	0.7268	3.96266	2.79597	2.66804	5.07636	4.15586	4.36511	1.93769	5.18367	0.776829	0.733958	1.41862	4.20783	0.795122	4.94985	-0.0950971
TCGA-A6-4107	2.7041095890411	0	6.5917	5.73373	4.5192	7.21655	1.05567	8.2496	6.22584	3.00459	1.76677	1.05238	1.69419	0.7268	3.88793	3.42881	2.85804	6.80692	5.57933	4.04222	2.12092	4.44527	0.706699	0.804663	1.15821	4.67799	0.781439	5.68	-0.420427
TCGA-AY-4070	1.35890410958904	1	5.86257	4.71915	4.91666	8.12628	1.60099	7.04092	6.4459	3.44512	1.82527	4.8354	3.12104	0.98204	3.65486	3.81769	1.17302	5.73767	5.15966	4.42857	1.86267	6.47911	2.94031	2.89461	2.08786	5.6265	0.615718	5.08421	2.09236995897927
TCGA-QL-A97D	1.82465753424658	0	6.80599	5.31562	5.05386	7.12553	0.819319	9.1744	6.27858	3.58295	0.707904	1.30722	1.3401	0.7268	4.73434	4.11471	2.04099	6.57326	5.4209	5.62707	1.76745	5.92607	0.830403	0.713357	1.1868	5.09586	0.724784	5.69929	-0.1492
TCGA-AA-3530	1.58904109589041	0	6.98255	5.7881	5.52811	6.79426	0.788109	8.66893	5.8535	3.0495	0.912784	0.712626	1.38077	0.7268	4.57173	5.79896	3.50621	6.65909	5.25157	4.66909	2.00869	3.2088	0.868846	2.34937	2.42923	5.59443	0.796001	5.50996	0.17438253984428
TCGA-A6-5666	2.72602739726027	0	8.38934	6.05905	4.77858	6.30838	0.788109	8.30139	6.34591	3.99414	0.845719	1.13445	1.46362	0.7268	5.09847	3.51807	1.01446	7.10076	5.77905	4.56545	0.488378	3.89869	1.11191	3.59282	1.22986	5.17868	0.652878	5.05296	0.390773125746655
TCGA-AA-3655	5.08493150684932	0	7.23228	5.80001	5.98193	7.55132	0.826986	9.00369	6.96654	3.45227	0.833716	1.07234	1.79207	0.7268	4.91082	5.25455	4.11332	6.72811	5.69199	5.28481	1.99408	4.35802	2.17226	0.868627	1.08725	5.54526	0.812132	6.02763	-0.153032
TCGA-A6-5656	2.74246575342466	0	6.29393433333333	5.47005	5.12105356666667	5.66569586666667	1.48922446666667	8.27135096666667	5.11302623333333	3.56420273333333	0.918203066666667	1.1314	1.38465263333333	1.11625	3.76899936666667	2.10165686666667	3.68240916666667	6.25913803333333	4.40260793333333	4.30216763333333	1.52327373333333	5.53714	1.04347633333333	2.74880713333333	1.53922743333333	4.74092016666667	1.18680056666667	4.91168576666667	-0.361244
TCGA-A6-6653	2.03287671232877	0	7.24382	5.19133	6.03104	8.14889	1.52421	8.07257	6.16307	3.57594	4.67663	1.28917	2.7923	0.7268	5.35309	3.61106	3.128	6.86364	5.30462	4.31643	2.75907	5.6653	1.33807	0.668701	2.23437	5.29173	0.615718	5.95592	0.0951466228347849
TCGA-DM-A0XD	2.03561643835616	1	6.93051	4.40904	4.28251	7.34569	0.788109	7.68876	6.1642	2.75851	0.843214	0.739538	1.16086	0.7268	3.85079	4.04005	0.669387	6.46137	5.23181	4.34826	1.00363	3.97687	0.772125	1.01479	1.43375	4.83055	0.739692	4.93127	0.851415405683914
TCGA-DM-A28K	8.18630136986301	0	6.91221	5.47611	4.50734	7.48361	0.788109	8.05932	6.33848	2.75583	0.775283	0.712626	1.17834	0.753401	4.29893	3.6626	1.91728	6.52463	4.94852	4.65326	1.28642	4.10781	1.06936	0.827473	1.89279	5.51121	0.645386	5.37996	0.0207027201387183
TCGA-A6-A565	1.35342465753425	1	6.53038	5.32794	4.80181	7.68158	0.788109	7.72142	6.40379	4.79308	0.756788	1.34344	2.35614	0.744904	3.85003	3.62693	2.94679	6.00621	5.82928	4.91308	2.38338	8.41968	0.726236	1.5479	1.78527	5.92381	0.822692	5.51903	0.848317042552179
TCGA-AD-6890	2.04383561643836	0	7.49012	5.02901	5.14413	7.39619	0.968672	8.96072	7.22465	3.20504	0.786103	1.14173	1.88795	0.7268	5.13039	6.38515	2.9136	7.01422	5.90347	5.98684	1.63022	6.59825	0.847794	3.13884	1.81848	5.92417	0.852997	5.97666	0.88545613880947
TCGA-A6-2676	3.57534246575342	1	5.79377	5.74954	5.34291	8.8407	0.933863	7.0186	6.25015	3.74253	4.98741	2.86833	4.02632	0.7268	5.83198	1.81989	0.695193	7.1482	5.9631	5.88364	0.856838	7.33903	0.847476	0.609085	2.50802	5.57848	1.8487	5.38763	1.24691524042768
TCGA-CM-5862	0.419178082191781	1	6.03893	4.95687	4.51822	7.26436	1.47258	8.59942	5.6796	3.76781	3.75114	0.81847	1.36693	0.824828	3.10631	4.92748	2.40916	7.12622	5.76504	5.78088	1.20065	5.33074	0.825075	3.99219	2.32212	5.00691	2.89373	4.26321	1.86757927140866
TCGA-AA-3815	2.75342465753425	0	6.74607	5.46545	5.71033	8.72829	1.30182	9.54595	6.6305	3.05114	4.28124	1.06821	2.4219	0.7268	5.53417	4.14981	1.95112	6.78618	5.89959	4.30071	0.946883	5.05253	0.919996	0.805835	1.91146	6.30644	0.615718	5.67101	0.692077497928942
TCGA-A6-6648	2.0986301369863	0	7.36509	5.00482	5.69945	6.66616	0.831652	9.08388	6.23519	4.06752	0.754108	0.926708	2.49224	0.7268	5.48812	5.31093	3.11873	6.65345	5.13198	7.10785	2.21685	5.03212	0.801633	1.99343	2.14301	5.50226	0.673913	6.18354	0.182716157808798
TCGA-D5-5541	4.66027397260274	0	6.88365	5.71591	5.34737	8.03627	1.93184	9.62344	6.00282	4.01417	0.902834	1.0633	3.1741	0.7268	4.76669	4.95432	1.50057	6.80407	5.98802	3.19495	1.37041	4.90944	1.37959	2.41799	1.48332	5.50065	0.721169	5.17176	0.804966381759531
TCGA-CM-6679	0.838356164383562	0	7.31327	5.09465	5.51898	7.78793	0.845619	9.52925	6.35808	3.35242	0.644067	1.05124	1.87112	0.7268	3.66947	3.73383	2.01451	6.15773	5.46933	3.7785	1.49477	6.99752	0.832719	1.16488	1.1822	5.64584	0.741262	5.68024	0.636806781631436
TCGA-AA-A02K	1.16712328767123	1	5.99508	3.86004	5.20524	7.26708	0.788109	8.14825	7.07593	2.59004	0.669956	0.745082	2.24856	0.7268	4.17039	5.42103	2.32082	6.4914	4.95643	1.82097	0.799806	4.36302	0.75889	2.90799	1.79753	5.18304	1.19425	5.17342	1.50901436080445
TCGA-A6-3810	3.04383561643836	0	5.67034503333333	5.62726	4.52399956666667	6.21983296666667	0.922967166666667	8.56170533333333	4.58082	4.17750796666667	0.967978966666667	1.63483436666667	1.60657153333333	0.867153666666667	3.40533103333333	3.14853726666667	3.09401	5.84075	4.88499	4.19080133333333	1.29346	6.35292	1.31767	2.72107656666667	1.27075723333333	4.72562	1.05247876666667	4.90472196666667	0.0980786899684631
TCGA-CM-6677	0.923287671232877	0	6.39441	6.02179	5.30676	7.52611	0.788109	8.66347	6.27453	4.00967	0.747188	0.959619	1.6555	0.7268	5.1659	3.13306	2.5347	6.9893	5.57269	5.70996	2.01631	5.84224	0.761975	2.40395	1.41788	4.67805	1.08258	5.10396	-0.317583
TCGA-G4-6306	3.72328767123288	0	8.00677	4.10176	5.04028	7.85175	1.34833	8.5874	6.84906	1.63006	0.742388	0.775475	1.02465	0.7268	3.72335	4.09601	2.37456	6.80435	5.89653	2.36684	1.35055	3.63034	0.732256	3.10324	1.24711	5.77581	0.929791	5.75551	0.949640891783678
TCGA-AA-3693	0.003	0	6.47518	5.8226	5.54299	7.18163	0.971811	9.23198	5.96978	2.83745	0.693853	1.00102	1.45578	0.7268	3.98982	5.34593	2.09876	6.83008	5.56201	4.51018	1.49865	2.98567	0.982373	2.23855	0.962915	4.93026	0.701158	5.91519	0.455559834335777
TCGA-AA-3712	0.003	0	6.25218	5.86649	5.85393	7.01802	0.979739	8.82722	6.75467	4.38385	0.713068	0.995001	1.61094	0.7268	4.40342	3.19149	3.01478	6.36347	6.00152	4.62774	2.81949	6.68508	1.22058	0.752651	1.55853	5.70819	0.70471	5.63917	0.100550032566814
TCGA-AA-3837	3.24931506849315	0	6.74712	5.47167	4.66712	7.83557	1.02467	8.81183	6.69032	2.70439	3.89744	1.81228	2.26784	0.7268	3.67218	4.53422	2.47877	5.8575	5.89751	6.51969	1.79011	5.01801	1.21647	2.72653	1.09756	5.17061	0.829394	5.37482	0.92828164027918
TCGA-A6-3807	2.88767123287671	0	6.45526	5.22573	4.47853	8.27011	0.788109	8.93862	6.0535	2.78174	0.910568	2.08283	1.82085	0.7268	3.86304	3.14166	2.21715	6.93423	5.41697	5.68448	1.70783	6.05919	0.971799	2.32729	2.34831	5.32661	0.775645	4.95693	0.455277147637809
TCGA-CM-6170	1.25205479452055	0	6.93305	5.29838	5.8833	7.24038	0.97497	9.03661	6.3694	3.87904	0.644067	0.796982	1.46297	0.7268	4.10591	3.31152	2.34314	6.54046	5.87176	4.11904	1.89405	4.92961	0.791159	2.59712	1.50464	5.40182	0.730254	5.75456	0.721795298747478
TCGA-AZ-6600	1.00821917808219	1	6.49016	5.38115	5.15274	8.38162	0.788109	8.2937	6.50532	4.31232	3.35282	2.04783	2.65583	0.7268	4.43846	2.57664	2.35782	6.41162	5.70308	5.94527	1.32966	7.47031	0.887566	3.21749	1.47993	5.8106	0.799901	5.31869	1.21618308021484
TCGA-AA-A00O	2.25205479452055	0	7.38154	6.22311	4.45447	8.68823	0.788109	9.18966	6.26746	5.71764	2.99415	0.869074	2.78727	0.7268	3.02922	5.53429	4.16641	5.99234	5.78098	3.31241	2.01576	5.4842	0.815208	3.07762	1.6658	6.57308	0.873646	5.22568	1.05928445879422
TCGA-AA-3941	2	0	6.92654	5.71169	4.73037	7.89291	0.788109	7.15208	6.24619	2.26011	3.95002	0.79195	2.57899	0.7268	4.05428	5.56086	3.36601	6.90212	5.0671	4.42836	1.27366	3.38146	1.24622	0.952064	1.13585	5.7222	0.723385	5.91439	0.49619940467023
TCGA-F4-6856	2.94246575342466	0	7.4379	5.88127	5.52327	8.06144	0.852822	8.96077	6.63384	3.32652	0.950649	1.02181	2.90854	0.7268	5.39778	3.76587	2.92519	7.16016	5.62762	5.88937	1.21698	5.13549	1.00034	0.972946	1.18058	5.7229	0.615718	6.13262	-0.186742
TCGA-DM-A1HA	7.12328767123288	0	6.52232	4.51296	5.13575	7.23675	0.788109	7.96775	6.65922	2.34416	1.90063	0.784723	2.68295	1.17054	3.68736	2.29873	2.60136	5.89341	6.13479	4.19743	0.460158	4.17735	1.44238	4.99903	2.20709	5.27173	0.86902	5.19847	1.91579227457405
TCGA-AA-3495	3.08767123287671	0	6.81666	5.14833	4.77107	7.10739	1.04552	8.28529	6.04328	2.85327	2.58699	1.1781	1.71072	0.7268	4.50739	4.23914	2.51261	6.97495	5.39583	4.91966	2.00692	3.79688	0.76426	3.13	1.47773	5.13828	1.22024	5.45086	0.316986580262487
TCGA-AA-3862	2.5041095890411	0	6.61043	4.95173	4.9495	7.86767	1.16497	8.57279	6.27461	2.30945	1.03188	1.91525	1.11529	0.7268	3.77942	4.52297	1.47161	6.75098	5.39389	5.84862	0.834538	5.9603	0.744829	2.16421	1.39853	5.29679	0.615718	5.56043	1.12833587004422
TCGA-F4-6460	2.66301369863014	1	6.38999	5.18212	5.56851	7.81624	0.894675	8.3988	6.99683	4.33814	1.4137	1.35487	1.83787	0.756191	2.88674	2.84161	1.71576	5.40601	5.85212	3.95884	3.61837	4.19172	1.0635	3.96522	1.71696	5.95639	0.911584	4.95464	1.63366544745048
TCGA-CM-6162	1	0	7.15528	6.43001	5.63161	8.09764	0.788109	9.27038	5.8268	4.58781	0.836379	2.66788	2.23549	0.7268	4.88266	4.17585	2.56656	6.70154	5.84327	5.93234	2.23509	9.33933	1.38655	1.64425	1.15237	5.30594	0.783886	5.79297	-0.0553289
TCGA-G4-6302	0.003	0	6.4122	6.10843	4.72778	8.17793	0.788109	7.95441	5.93254	4.30089	1.68712	4.435	3.01781	0.7268	3.46275	3.79165	2.70052	6.32585	4.87645	5.53333	0.96637	8.27634	1.39697	3.72748	1.43008	4.81901	1.82056	5.37809	1.05243035320069
TCGA-AA-3511	0.580821917808219	0	6.36635	5.62664	5.02536	7.2235	0.814447	9.44703	6.17421	3.37594	0.698046	1.34463	1.48316	0.7268	3.89699	3.74107	3.55438	6.69811	5.39558	3.46152	2.22521	5.25019	0.879683	0.970044	1.46622	4.76062	0.685641	5.57555	-0.584568
TCGA-AA-A017	1.25205479452055	0	7.04096	4.16898	4.96561	7.93612	0.942679	8.83812	6.47691	2.98462	0.900443	1.08444	1.83719	0.7268	3.30349	3.86147	2.44053	6.18795	5.56334	2.61912	1.31726	4.81821	0.7401	0.717943	1.4117	5.11245	0.709909	4.98595	0.808446215316321
TCGA-CM-6167	1.24931506849315	0	6.79301	6.32829	4.77367	8.0454	0.788109	8.4979	6.11668	4.94626	1.68106	2.52868	2.98012	0.762394	3.12472	3.36373	1.97131	6.24555	5.60062	5.89008	0.849318	5.81676	0.878521	2.68393	1.4615	5.20444	0.970556	5.15966	1.30877798302898
TCGA-AA-3553	2	0	6.5617	4.96475	4.80575	7.3389	0.788109	8.51563	6.33609	3.518	0.767053	0.791864	2.98615	0.7268	4.50123	5.36642	1.49054	7.0991	5.63334	5.09899	1.76041	4.84312	1.10736	2.75046	1.01268	5.50665	1.40108	5.24815	1.06488600285341
TCGA-CK-6751	1.41917808219178	0	7.18356	5.2433	5.1189	7.15967	0.891534	9.10393	6.10607	3.41466	1.21263	1.07969	1.73028	0.755301	4.73144	4.01762	2.19906	6.77698	4.9133	5.07565	1.63775	5.66075	0.916915	2.27566	1.44227	5.62903	0.678157	5.80431	0.114854733113498
TCGA-AA-A02E	0.246575342465753	1	6.7285	5.02615	5.00884	8.43891	1.05635	8.19106	6.55467	2.99229	1.09673	1.99722	1.68434	1.45347	3.85035	3.65185	1.45339	6.3639	5.59298	5.92935	1.26172	5.36063	0.693934	2.80471	4.17797	5.4174	0.615718	5.76212	1.77489004782132
TCGA-DM-A1D6	1.56164383561644	1	6.83361	4.36648	5.72497	7.12041	0.788109	8.02682	6.89659	1.9981	0.736742	0.759983	1.14114	0.741481	3.85321	5.4282	2.41922	5.85438	5.52456	7.2304	1.06251	2.95011	1.30794	3.80606	1.82064	5.03984	0.664627	5.76018	1.82126088857338
TCGA-AA-A01S	0.0849315068493151	0	7.46608	4.40537	4.71163	6.92042	0.788109	8.76478	6.64948	1.52729	0.759352	1.16283	1.12489	0.7268	5.02498	7.02296	2.81599	6.56922	5.50659	6.23539	0.988399	2.80964	0.654762	0.677997	2.35671	5.28031	0.666899	5.40382	0.331490401238917
TCGA-A6-6141	0.698630136986301	0	7.056	5.5312	4.86954	7.95454	0.788109	8.78046	6.29885	3.65106	2.34345	0.893771	1.39738	0.7268	4.15128	4.14279	2.73011	6.27879	5.51903	4.07284	1.88593	3.3636	2.22385	0.908545	1.3231	5.43548	0.648378	5.71953	0.0814893341998039
TCGA-A6-2681	3.8	0	7.15528	5.16054	5.12866	8.26383	0.968908	8.65979	6.71604	3.36974	1.76751	1.73315	1.58305	0.777431	4.28685	4.50131	2.47691	6.82661	5.479	5.08471	1.50959	6.7897	0.72227	2.74966	1.6766	5.12254	0.924336	5.81938	0.779203305123333
TCGA-AA-A00N	0.334246575342466	1	7.20341	5.30267	4.59322	8.37623	1.00302	8.29587	6.34986	3.79979	2.70158	3.27271	1.95853	0.7268	4.28233	4.83868	3.44022	6.21979	5.42341	5.68489	1.96575	7.15583	1.35676	2.77699	1.23972	5.35886	0.615718	5.61174	0.465077732863114
TCGA-DM-A0X9	9.97534246575342	0	7.54287	5.72934	4.69897	7.0265	0.84731	8.70767	5.99989	2.89555	1.28529	0.712626	1.50711	0.7268	4.66232	4.60753	2.7224	6.68473	5.69597	1.73952	1.29024	3.55826	0.828385	2.83503	1.33855	5.47927	0.703326	5.07208	-0.129019
TCGA-AA-3684	0.003	0	6.79758	5.5894	4.2738	8.49227	1.68848	7.5937	7.25257	2.63011	2.74912	1.73963	3.42165	1.07195	4.16592	4.40766	1.80334	6.20307	6.04866	4.51708	2.64427	6.65343	1.02059	1.29738	2.1144	6.03146	0.85538	5.65429	0.909936992550852
TCGA-AY-A71X	1.61095890410959	0	7.18032	4.52846	4.95277	7.37175	0.788109	8.73378	6.54273	2.36443	1.50696	0.712626	1.08671	0.78623	3.18574	2.96162	3.52054	6.43817	5.76516	4.79472	1.21584	2.77584	1.12097	2.67106	1.51525	6.08636	0.681709	6.12042	0.887254240749331
TCGA-AA-A00U	1.41917808219178	0	6.67768	4.01594	5.446	7.53651	0.988073	8.8411	6.35774	3.39047	0.912541	2.17872	1.36568	0.7268	4.81395	6.0399	2.32504	6.78023	5.11948	6.1847	1.66963	5.82097	0.900927	1.78329	3.14011	5.19326	0.738394	5.67142	1.21632696907177
TCGA-DM-A1D8	1.04931506849315	1	5.59976	4.98494	5.23561	7.18151	0.860793	9.26461	6.93559	2.36108	2.36866	0.851891	2.08841	0.756609	3.72488	4.54765	0.887909	6.20196	4.91998	1.4251	0.882557	2.80172	0.788752	2.57349	2.15103	5.54442	0.632281	4.8897	1.45671507499629
TCGA-AY-6196	0.0164383561643836	0	6.05293	6.075	4.35564	8.99525	1.1687	6.3233	5.90301	4.86403	2.09207	5.2063	2.5063	1.65403	2.70385	3.73428	3.44395	5.79315	6.24397	5.83607	0.601425	9.00892	1.9622	0.972539	2.38318	5.80637	1.16638	4.68464	2.03079144534732
TCGA-A6-6650	1.71780821917808	0	6.84629	5.23751	5.45333423333333	5.97789653333333	0.798740333333333	8.36585553333333	5.87665	4.17073406666667	1.66228596666667	1.36953033333333	1.37602	0.768009233333333	5.1313	2.85679053333333	3.89846043333333	6.73382813333333	5.20778096666667	6.08234	1.63249676666667	4.87485	0.815114933333333	3.15048906666667	1.67101626666667	4.56533033333333	1.01753746666667	6.00986523333333	-0.280352
TCGA-G4-6625	7.64931506849315	0	6.65347	5.55834	5.46548	7.94079	0.788109	9.15325	6.48474	3.57664	0.712055	1.33733	1.95016	0.7268	4.58924	5.03779	2.91629	6.52504	6.05487	4.74044	2.02891	5.43547	1.18778	1.27095	2.00456	5.46241	0.811994	5.58707	0.422346925248647
TCGA-AA-A022	0.003	0	6.3549	4.97668	4.77703	7.93415	1.16695	7.23453	6.77585	3.00864	3.32929	1.18862	4.36022	0.7268	4.13226	4.41521	1.00727	6.28568	6.00466	5.85861	1.08852	5.22366	1.10085	0.717722	1.85114	5.58688	2.19749	5.39803	1.95477542096874
TCGA-F4-6459	0.717808219178082	1	6.3077	5.51643	5.45565	8.29533	1.92927	8.05282	6.36136	5.33289	3.08261	2.30299	2.41616	0.7268	3.99731	5.8975	3.86152	6.79831	5.78185	5.82384	1.03942	7.50688	1.61831	3.31005	1.16031	5.4768	1.02111	5.4221	1.80054115344412
TCGA-D5-6529	1.68219178082192	0	6.51982	5.89952	4.7948	7.65292	1.06293	8.67012	5.96951	3.55683	1.47726	1.0889	1.94944	0.7268	4.20205	3.21125	2.71506	6.75922	6.38387	3.23297	1.86995	4.61228	1.01804	2.87216	1.0867	4.89745	0.640404	4.9161	0.109053731296321
TCGA-CM-5348	1.91506849315068	0	6.34938	5.83445	5.0746	8.75309	0.949515	8.23566	6.66623	4.12545	3.83337	1.55488	2.95248	0.882656	3.14785	4.64192	1.23462	6.71073	5.77252	4.25995	1.53956	6.2725	1.34807	2.17786	1.34347	6.12608	1.28217	5.98509	2.0913501717003
TCGA-A6-2679	3.74246575342466	0	6.51395	4.04287	3.31447	7.08967	0.788109	7.89227	6.76767	1.6638	1.32507	1.42043	1.52255	0.7268	3.58602	4.14748	1.24642	6.18382	5.61904	3.70121	1.58255	5.39436	0.930191	0.573935	0.760534	4.90453	0.73713	4.55011	0.384893775944922
TCGA-AA-A00D	1.58356164383562	0	6.52794	5.13822	5.1564	8.56903	0.920227	8.51904	5.93319	2.83481	2.47362	1.23386	2.56252	0.833955	4.10257	3.75929	1.75367	6.79735	5.95244	5.96369	1.32129	4.40568	1.12409	2.56678	1.44629	4.30353	0.734651	5.02871	1.00289332170432
TCGA-DM-A28C	6.78082191780822	1	7.41389	5.39057	4.48405	6.7766	0.788109	9.1696	6.46769	2.6511	0.670567	0.902741	0.983302	0.747622	3.45625	5.81441	3.32731	5.85245	5.66122	1.26721	1.27246	4.51815	0.749226	0.806577	1.45122	5.71029	0.615718	4.94298	0.063055596344995
TCGA-CA-5255	1.03013698630137	0	7.11242	6.09264	4.61858	7.8898	0.788109	8.04182	6.63063	1.98261	2.41543	0.712626	1.38237	0.7268	3.03909	2.86493	3.00042	5.99097	5.43405	2.41916	1.25649	3.79592	0.820323	3.40727	1.05059	5.36581	0.701082	5.91927	0.315142635616371
TCGA-AA-3519	0.756164383561644	0	7.24397	5.31473	4.71672	7.09564	1.80151	8.04876	6.52617	2.91909	1.06123	1.6954	1.45695	0.7268	4.57564	4.13657	1.5243	6.51254	5.3831	3.78692	1.90953	4.81457	0.654762	2.83566	1.74189	5.00386	0.615718	4.91072	0.336494822689303
TCGA-CA-5256	1.03835616438356	0	6.58269	6.30531	4.11327	6.78741	0.846978	7.88071	5.93832	2.30701	0.763268	0.789177	1.93082	0.7268	4.2351	3.23809	1.99829	7.36304	4.92915	2.31992	1.80466	2.48859	1.25044	2.01068	0.847087	4.55914	0.615718	5.36916	-0.917086
TCGA-AZ-4681	8.8958904109589	0	7.53541	4.44323	4.58262	7.64298	0.788109	8.286	7.1611	1.39567	1.09213	0.784847	1.27297	0.7268	4.97482	2.71445	2.23511	6.99469	5.63636	1.32665	0.977671	2.33069	0.654762	0.573935	1.95676	4.67545	0.615718	5.26451	-0.482509
TCGA-AD-5900	1.01369863013699	0	6.91639	6.00582	4.9787	8.01801	0.788109	7.86728	6.08334	2.93344	2.59817	0.814813	2.97973	0.7268	4.58724	4.03567	4.30546	7.26617	5.98467	3.96824	1.46947	5.03746	0.838733	1.3157	1.12795	5.38467	0.786358	5.77831	-0.181747
TCGA-AZ-6599	0.564383561643836	1	6.91921	5.66924	4.54655	7.19522	1.02782	9.49621	6.42928	2.82443	0.755588	0.978477	1.1178	0.7268	3.02345	6.04605	3.58989	6.10766	5.58579	4.39657	0.756906	2.99164	0.927623	4.6322	1.3027	5.7815	0.712856	5.57115	1.04468392746034
TCGA-G4-6586	2.98356164383562	0	6.78388	4.56837	5.42636	8.86236	0.820001	8.38971	6.89408	3.17849	4.17052	0.794738	2.5488	0.7268	4.89247	3.04422	3.81841	7.19377	6.04108	4.99585	0.462097	3.74888	0.84943	0.716622	2.19341	5.93427	0.672714	5.72766	0.932661991801222
TCGA-AA-3518	0.0849315068493151	0	6.56327	5.36831	5.08213	7.30438	0.788109	8.40755	6.58401	3.28276	4.87287	1.03184	3.7938	0.7268	5.10017	4.79674	3.17811	6.78539	5.40068	6.86431	1.17622	4.44876	1.58569	0.636235	2.57249	5.94186	0.733797	5.64991	0.834629661075219
TCGA-NH-A6GA	0.827397260273973	1	6.27321	5.14237	5.83763	7.50687	0.818402	7.60169	7.11547	3.49731	0.675259	1.48437	1.7355	0.750865	4.06581	6.46799	2.2877	6.1243	6.17716	5.14909	2.09494	5.04021	1.2021	3.07624	4.14986	6.41939	0.909402	5.26039	2.58733224460326
TCGA-AA-3688	1.58356164383562	0	7.56858	5.08962	4.96204	7.74087	0.788109	7.99406	6.34491	2.80693	0.759524	0.85678	1.46858	0.7268	4.6614	5.07381	1.71757	6.72812	4.67511	4.68015	2.13666	4.06776	0.936669	0.990567	1.11296	5.41747	0.716279	5.55626	-0.0273751
TCGA-A6-6782	1.69041095890411	0	6.80573	5.46314	4.53571	7.44147	0.95768	7.66312	5.83488	3.94524	0.819002	4.73287	1.57533	0.7268	3.57	4.89977	2.58457	6.08406	5.65102	4.65708	1.14571	6.16852	0.996286	2.33809	1.24314	4.59781	0.83863	4.80663	0.854884089622448
TCGA-F4-6461	0.926027397260274	1	5.84701	4.30751	5.04579	7.76237	0.82368	8.0183	5.97486	4.45914	2.99186	1.08386	2.55948	0.7268	3.64089	4.35455	3.73535	5.98881	5.64302	3.1282	1.1054	6.04559	1.1143	2.99516	1.30057	5.25972	0.679242	5.15802	1.56775857421733
TCGA-AA-A02Y	3.33150684931507	0	7.30372	5.28452	4.60157	7.42039	0.812556	8.46445	6.3886	1.67783	0.833901	0.712626	0.883879	0.7268	3.68866	6.02666	3.48137	6.5489	5.57955	0.917739	0.732672	2.87061	0.69391	1.84492	0.952934	5.23735	0.615718	5.34971	0.111930972992726
TCGA-CA-6717	1.06301369863014	0	6.7696	5.99912	5.36235	7.67526	1.74722	9.04209	5.78623	4.6885	2.24123	1.35057	2.27131	0.7268	4.88325	5.60652	1.83369	6.45768	6.02857	6.0875	1.30919	6.05281	2.13318	1.89085	1.94967	5.01518	0.968361	5.43136	0.985185298013133
TCGA-AA-3846	1.41917808219178	0	6.69609	5.97867	4.82402	7.37626	0.788109	8.86706	5.39721	3.16122	0.644067	1.51806	1.32932	0.7268	4.31894	3.1608	1.91036	6.62207	5.1847	5.07681	1.58602	5.12094	0.755227	0.794594	0.966951	4.6308	0.778797	5.21661	-0.642007
TCGA-CM-5861	1.25205479452055	0	6.51599	6.04221	4.57971	7.57213	0.788109	7.71748	5.88508	3.55875	3.27438	0.712626	3.24701	0.765403	3.57951	4.47817	3.61338	6.46957	5.29708	5.98752	0.566141	5.47105	0.915889	3.1945	0.981713	5.0769	0.658459	5.07521	0.930913873614561
TCGA-AZ-6603	2.46301369863014	1	6.7994	5.32729	5.22798	7.41197	0.816163	9.00196	5.90909	3.87514	0.701684	0.950467	1.75754	0.7268	4.30431	5.45919	2.58757	6.58444	5.79581	4.42818	2.6173	4.84976	0.979912	1.0586	1.31758	5.45021	0.713735	5.49153	0.228357095391093
TCGA-A6-6649	2.01369863013699	0	6.96537	6.04122	5.07201	7.56931	0.813829	8.24616	6.52447	4.42108	2.6921	1.62708	2.23718	0.747805	4.38006	5.93675	4.15477	6.11655	5.77716	4.77724	3.10603	6.47481	2.17732	1.12734	2.4325	6.33195	0.770519	6.10555	0.402949632266971
TCGA-CA-5797	1.04931506849315	0	8.1347	4.9359	4.67735	7.87411	0.788109	8.76734	6.63876	4.48298	0.644067	0.839068	2.76496	0.7268	4.94698	4.77213	3.09995	7.30178	5.78176	3.2496	2.0489	4.2322	1.29595	1.05802	1.2811	6.60103	0.758989	5.48712	0.130347961257498
TCGA-3L-AA1B	1.3013698630137	0	7.18757	5.74703	5.47345	7.11277	0.889459	9.18973	6.77702	3.83825	1.25037	1.44115	1.94636	0.808593	3.7336	4.98912	3.35482	6.24785	6.13914	4.14757	2.20613	4.6055	1.53034	3.36929	1.86405	5.77317	1.61703	5.21645	0.958263430757263
TCGA-CK-5914	1.83287671232877	0	7.06702	5.47004	5.30938	6.43806	0.885983	9.21019	5.86814	3.97144	0.67851	0.955131	1.50821	0.7268	5.58579	4.46801	2.06709	7.30654	5.57992	5.33329	1.67542	4.81942	0.992016	2.11151	1.88317	5.41459	0.703753	5.71785	-0.0376869
TCGA-D5-6541	1.2986301369863	0	7.03212	5.48501	4.39896	8.09278	0.788109	8.9269	5.81239	3.68242	0.688022	0.712626	1.17466	0.7268	3.05533	4.43307	4.30286	6.64276	5.58237	4.93792	0.489386	4.96641	1.14617	1.22415	0.822816	5.03405	0.634817	5.51993	0.143057006652895
TCGA-AA-3966	0.167123287671233	0	6.22437	5.82993	3.91187	8.84728	0.788109	7.71201	5.37742	3.94093	2.09232	3.6707	2.9138	0.7268	4.21209	3.51014	3.5126	6.25433	6.20502	5.6916	1.17897	6.81131	2.82867	3.44868	2.93223	5.19106	0.663966	4.65412	0.911081891459502
TCGA-CM-6675	1.08767123287671	0	5.52478	5.36563	6.18598	7.63386	0.788109	9.47302	6.9678	4.05799	1.74279	0.764455	2.09471	0.909501	5.43046	5.82684	2.55814	7.147	6.22836	5.72457	1.68068	5.72584	0.856987	3.9383	0.838447	6.30104	0.720671	6.18136	1.42597155618076
TCGA-AA-A00Z	1.83287671232877	0	6.93813	5.55573	5.21273	7.29924	1.09528	8.7002	6.6355	2.94034	1.6227	1.03178	1.61309	0.7268	5.24645	6.27306	1.59286	6.90657	5.21753	3.39845	2.54172	3.8108	0.761532	2.62541	2.47867	5.44105	0.615718	5.36911	0.370535066163941
TCGA-AY-6386	1.48493150684931	0	7.2717	5.78186	5.50076	7.95546	1.19074	8.18257	6.82451	3.40736	1.23886	1.3417	1.21428	0.7268	4.82365	4.05864	3.3405	6.78106	5.44722	5.55833	1.82431	5.99957	0.766067	2.62054	1.30873	5.51978	0.647592	6.3766	0.111906774085567
TCGA-G4-6321	1.84109589041096	0	7.09466	5.21199	3.97652	8.66775	0.788109	8.47021	5.86328	2.37416	3.00489	1.04337	1.18034	0.783158	2.45872	2.08435	2.0682	5.83692	4.66899	3.66944	0.939625	3.72898	0.673988	1.36309	0.926829	5.92291	0.767283	6.02573	0.394098700626121
TCGA-G4-6320	2.2027397260274	0	7.12722	5.30439	5.44173	7.79636	1.07623	9.05866	6.8347	2.20783	1.99128	1.11747	2.06508	0.758685	3.92358	1.39386	1.98888	6.1916	5.80578	4.3323	1.04292	3.96206	0.817044	2.83239	1.13801	6.11189	0.615718	5.32711	0.728599806922276
TCGA-AA-A00K	1.5041095890411	0	7.7469	5.26551	4.67551	7.966	0.857548	8.52116	6.244	3.23277	0.84863	1.18017	1.61048	0.7268	4.70207	5.15143	2.43899	6.54805	5.50396	6.57406	1.56825	5.118	0.729287	2.41202	1.77801	5.18644	0.737287	5.32383	0.336823484045399
TCGA-AA-A01I	2.58356164383562	0	7.02739	5.57286	4.49559	5.42746	0.788109	8.29842	4.48188	2.73659	1.04185	0.824303	1.11376	0.7268	3.77529	5.87944	4.2418	6.81713	5.01972	4.20382	1.81279	4.38381	0.701876	1.96806	0.82487	4.49388	0.6934	5.44972	-0.733147
TCGA-A6-5660	2.43287671232877	0	6.99183	5.09378	5.03727	7.37582	0.857662	9.32465	6.07987	3.19906	3.07056	0.845371	1.79062	0.7268	3.73759	3.59481	2.81943	6.54561	5.80189	4.86595	1.6486	5.95853	1.22571	3.27187	1.41773	4.91437	0.647285	5.83716	0.68436267916754
TCGA-CK-6747	2.24657534246575	0	7.75475	5.47461	5.22712	7.09287	0.921207	9.46452	6.04163	3.97994	1.08553	0.783749	1.3248	0.749095	4.67952	3.88226	2.88636	6.72387	5.62993	2.42635	2.48153	4.7144	0.986803	2.64689	1.82096	5.28434	0.615718	5.77079	-0.34057
TCGA-4N-A93T	0.4	0	6.69686	4.56888	5.07002	7.44145	0.895918	8.34953	6.93506	2.21514	0.728414	0.784014	1.21118	0.749175	2.25824	3.07161	2.76634	5.49894	5.9408	5.36136	0.86824	3.42406	0.728194	1.59558	1.63939	5.97301	0.689074	5.49863	1.6600402399567
TCGA-AA-3952	0.167123287671233	1	6.47674	4.67871	4.73335	7.69805	0.921756	8.97532	6.70887	3.16394	0.644067	1.33914	2.29826	0.7268	3.989	5.92266	3.88966	6.07072	4.88122	6.82534	1.30269	5.85593	0.820213	0.8306	0.892326	5.67905	0.696997	5.36768	0.414813727610178
TCGA-NH-A6GB	1.3041095890411	0	6.63688	4.38838	4.872	8.29374	0.788109	8.42709	6.31953	3.37398	3.25355	0.868409	1.41702	0.7268	4.64948	3.1027	2.79518	6.70279	5.67683	4.14809	1.61289	5.10915	0.824927	1.46581	1.76257	5.36847	1.26461	5.24192	0.450327494811672
TCGA-D5-6931	1	0	7.29385	5.7567	5.26728	7.6101	0.866262	8.77042	6.29534	4.10279	1.67906	0.764049	1.76602	0.7268	5.22994	4.56661	2.70985	6.92039	5.98967	5.79061	2.41751	5.75916	0.738856	3.69384	1.41172	6.01255	0.784957	6.30406	0.368201731431424
TCGA-AA-3973	1.08767123287671	0	5.71766	5.90042	4.8473	7.95273	1.34006	9.35585	6.45857	3.19108	0.719561	0.712626	1.24921	0.7268	2.79238	2.4481	1.93978	5.52258	5.52143	4.00472	1.11363	4.01728	1.60837	3.363	1.55575	4.98137	0.615718	5.3344	0.881696625314242
TCGA-AA-3841	3.07945205479452	0	7.23414	5.31776	4.55698	7.55211	1.04555	7.5136	7.49138	2.29556	1.95943	1.62391	2.65115	0.7268	4.4969	5.60366	0.858331	6.36445	6.42379	3.33092	2.4051	6.09219	0.799034	1.49797	1.57756	5.26264	0.615718	5.57272	1.01190086485368
TCGA-A6-6654	1.98904109589041	0	6.71982	5.94564	5.20998	8.9565	0.858891	8.29598	6.04593	4.79449	1.11782	3.30647	2.1982	0.7268	3.97421	4.26432	2.63868	6.16304	6.36013	4.82944	0.779529	7.52944	1.01445	1.73936	1.26608	5.1308	0.710104	5.16128	1.14334659844742
TCGA-A6-2674	3.64657534246575	0	5.28489413333333	5.91075	4.76662813333333	6.29076003333333	1.10678233333333	6.45234036666667	4.83599	4.95331863333333	1.27605	2.21695	2.25245	0.931651333333333	3.49326	3.25729543333333	1.35081076666667	5.69605	4.92580663333333	5.96926	1.5564	7.72149293333333	2.08744	2.8623	1.37453023333333	3.92835	1.35022603333333	4.96271	1.16961434888783
TCGA-AA-A02H	0.167123287671233	1	6.51019	5.19385	5.07753	7.1355	0.788109	8.90208	6.30267	3.75995	0.644067	1.65575	3.06277	0.7268	3.49254	3.94422	2.56449	5.90877	5.39594	4.16184	1.56385	5.0729	0.861621	1.12351	1.92934	5.8633	0.615718	4.89175	0.913013204178874
TCGA-AA-3510	5.33150684931507	0	6.82476	5.36897	4.79268	8.10034	1.03899	8.59602	6.21524	2.89555	0.854599	1.08747	1.45869	0.7268	5.30304	5.11102	3.67388	6.66762	5.82911	4.51061	0.942968	5.29301	0.712555	0.764375	3.73056	5.74691	0.710751	5.65608	0.139674346751484
TCGA-AA-3562	1.66575342465753	0	6.95082	4.69425	4.78997	7.9342	0.788109	8.73309	6.41371	2.87334	0.824094	1.06736	1.50422	0.7268	4.96999	5.46352	3.22998	6.67172	5.72451	3.30342	1.98432	4.16036	0.811956	0.810907	1.81639	5.87407	0.77275	5.42372	-0.0131024
TCGA-DM-A280	0.646575342465753	1	7.32212	4.95459	5.00892	8.03225	0.788109	8.18017	6.16408	2.94955	1.11849	1.31553	1.56627	0.7268	3.5139	2.32233	1.88838	6.577	4.93154	5.38528	0.494571	5.9926	0.89256	2.54443	1.07187	4.84639	0.615718	5.70863	0.78620149593665
TCGA-AA-A024	3.25479452054795	1	7.19246	5.42262	4.02506	8.49053	0.788109	8.13025	6.28392	2.4644	0.706872	1.66833	1.07111	0.7268	2.24195	2.90054	2.60048	6.05662	5.11794	3.76837	1.12078	3.56251	1.05774	2.81328	0.905992	5.02333	0.615718	5.87373	0.500651280953314
TCGA-AA-3522	3.08767123287671	0	7.35266	6.24266	4.86884	7.62447	0.85617	8.56522	5.81982	2.31423	2.27601	0.801077	1.32552	0.7268	3.4093	3.98685	3.27112	6.59275	5.36719	2.78133	1.26855	3.09	0.727911	2.59193	1.2968	4.84417	0.676879	6.11271	-0.125897
TCGA-CM-6168	1.08219178082192	0	7.17793	6.39091	5.34351	7.92388	0.860267	8.38994	6.20064	4.59357	0.85736	1.26472	2.64208	0.7268	4.61659	5.22268	3.78149	6.65159	5.96334	5.92303	2.27569	6.09133	1.09538	2.91963	1.12845	5.49449	1.26605	5.94169	0.269700818009866
TCGA-AA-3526	1.58904109589041	0	7.36535	5.88542	4.50296	6.85603	0.820958	8.91879	6.5299	2.96265	0.743064	0.875632	2.01944	0.804408	5.12603	4.93026	2.13048	7.60861	5.57738	5.61647	1.76808	4.57341	1.34171	1.93922	1.4815	5.92585	0.615718	5.77795	-0.160864
TCGA-G4-6314	2.99452054794521	0	6.47517	4.87283	5.69701	7.51023	0.994577	8.52215	6.67954	4.64817	0.754442	1.52838	2.38795	0.7268	4.23758	6.30925	2.81967	6.43578	5.8645	4.91323	2.97267	6.21843	1.44988	2.49097	2.17354	5.76389	1.15734	5.68239	1.48823
TCGA-G4-6315	5.15890410958904	0	7.11311	5.34837	5.28189	7.64641	1.09754	8.61815	6.70864	4.76391	0.68828	0.922368	1.49716	0.7268	4.86377	6.62845	2.75975	6.70589	5.22051	3.84637	1.64509	4.39978	0.723113	2.56331	1.21213	5.69498	0.615718	6.01713	0.689882395610804
TCGA-F4-6854	0.0438356164383562	0	7.32759	5.0578	5.88124	7.80653	0.788109	9.40019	6.47547	4.37195	0.73429	1.08781	1.80145	0.7268	4.93391	7.40345	2.13261	6.96505	5.76619	4.11728	2.04139	5.39272	1.09333	0.895536	2.04763	5.01633	0.719166	5.7735	0.849546908050665
TCGA-AA-A02F	3.33150684931507	0	6.99944	4.73693	5.42893	6.55566	1.02983	8.626	6.25936	3.97135	0.773986	1.8296	1.28474	0.828827	5.47889	5.66995	1.86696	6.98301	5.33172	6.03679	1.27103	6.06613	1.79416	2.22974	2.52227	5.81039	0.78257	5.7446	1.05041042973782
TCGA-AZ-6605	0.435616438356164	1	6.9577	5.25881	4.88252	7.8397	0.883101	8.32807	6.0512	4.50469	0.862456	1.3772	2.05757	0.7268	3.80611	4.34751	2.19633	6.36894	5.68363	4.7811	2.36342	6.15605	1.25751	2.21232	1.2223	5.03566	0.728195	5.15572	0.717616599277942
TCGA-D5-6924	1.19178082191781	0	6.93506	6.15723	5.07396	7.73521	0.788109	9.3444	6.63662	4.09082	0.861494	2.75089	2.1299	0.7268	4.74508	6.95956	1.59276	6.36473	6.14991	4.25146	1.70905	6.39515	1.13997	3.20289	1.51818	5.66211	0.849655	5.67662	1.06581361377274
TCGA-DM-A28M	7.93150684931507	0	7.45523	4.97197	5.11431	6.94417	1.05492	9.4034	6.2828	2.87861	0.975421	0.853008	0.968771	0.7268	4.43617	7.26038	3.79065	7.09691	5.20295	4.58883	0.547461	4.36514	0.793477	1.90344	1.91014	4.4449	0.615718	5.23896	0.281310679898571
TCGA-DM-A1D4	7.72876712328767	1	6.79537	4.85607	5.04161	6.49891	0.828154	8.70633	6.50982	2.6782	2.04785	0.764455	1.16249	0.7268	2.67814	5.64508	3.0064	5.538	5.69172	5.92358	0.836382	2.56788	0.965426	0.62023	2.17296	4.90505	0.66905	5.31039	1.3665832990476
TCGA-DM-A1D9	11.6986301369863	0	6.77765	4.77044	5.6689	7.26428	0.788109	8.73107	6.34863	2.43147	0.644067	0.837332	1.18988	0.758341	4.28523	6.32285	3.2901	6.83852	5.23127	5.4412	1.18831	4.92081	1.09246	3.33618	1.62379	5.11365	0.68558	5.47051	0.991782615934097
TCGA-D5-6928	0.96986301369863	0	6.52659	6.04811	5.09223	8.44597	0.788109	7.37665	6.50469	3.71484	2.53046	1.15929	3.22428	0.7268	4.48984	3.39989	2.52672	6.59983	6.8832	5.50592	1.23431	6.10199	2.2587	2.9417	1.75321	5.49807	0.77316	5.37827	1.43510203848837
TCGA-AZ-6606	0.978082191780822	1	6.94082	4.45921	5.11475	7.29607	0.851412	8.16203	6.15075	3.49834	2.15001	1.63532	1.19169	0.7268	4.61266	5.87086	2.23051	6.7799	5.60259	4.80108	1.69091	5.00739	2.03417	0.632871	1.00914	5.55337	0.700328	6.01471	0.822975264322484
TCGA-AA-A02W	3.41643835616438	0	7.17922	4.55456	5.31484	7.27911	0.788109	8.84528	5.90116	3.91151	0.708472	1.19944	2.52062	0.825549	4.32456	5.38813	1.46091	6.28324	5.39087	6.50604	1.85499	4.41545	1.09248	2.34669	2.72737	4.63448	0.725409	5.32957	1.29986567328078
TCGA-AA-3542	1.08219178082192	0	6.58497	3.82891	3.32651	7.08855	1.33142	6.68896	6.13278	1.40472	0.644067	0.805883	3.43952	0.7268	4.45039	4.11874	0.8847	6.80073	5.05155	4.80586	1.05517	3.29998	0.694029	0.607711	1.50247	4.82518	0.680272	4.73948	0.535810487972608
TCGA-CK-6746	0.003	0	5.25851	6.14265	5.30069	8.85827	1.59396	6.68158	6.6085	3.24176	3.5607	0.762532	4.73983	0.7268	5.30965	5.71904	4.37993	7.08522	6.12817	7.53383	0.465245	3.88805	0.971673	1.60927	1.69916	5.77754	3.66765	5.7442	1.33488031480943
TCGA-F4-6569	2.97808219178082	0	7.01125	6.11564	5.43793	8.52344	1.67932	8.21213	6.16739	4.3276	1.3541	3.17255	2.2916	0.801622	4.21284	2.35139	0.989888	6.31744	5.56179	4.70625	1.35956	7.1834	1.55675	2.8378	1.30209	4.95758	0.671872	5.34535	0.898167449035427
TCGA-AA-3529	0.003	1	6.99967	5.03531	4.55485	7.38872	1.55629	8.15198	6.28914	2.48612	1.00141	1.53923	1.44479	0.788906	5.02552	7.03678	2.9062	6.7806	5.95909	2.99179	2.12337	4.24646	0.888387	3.28042	1.32661	5.73895	0.684459	5.71906	0.425852522723017
TCGA-AA-3524	3.0027397260274	0	6.98504	5.96485	5.05417	7.09721	0.788109	9.10496	6.70315	2.33184	0.644067	0.712626	1.44318	0.7268	4.89199	3.92599	2.5186	7.30017	5.53122	6.69342	1.44589	4.86614	0.654762	2.57343	2.315	4.99405	0.918013	5.90721	-0.123978
TCGA-AA-A02O	0.0767123287671233	0	6.74263	5.12328	4.8852	7.52614	0.929469	8.74445	7.42781	2.55563	3.59033	0.836545	2.9414	0.7268	4.59158	6.24006	1.51346	6.11428	6.09452	4.39797	0.919944	3.94288	0.732582	0.806423	1.48515	5.67974	0.701867	5.17965	1.3478734058921
TCGA-CM-4752	1.08493150684932	0	6.23897	4.90721	4.59943	7.74921	0.854375	8.73306	6.44981	2.81264	2.75685	0.878948	1.79576	0.77993	3.40027	3.26799	2.1975	6.60032	5.69283	4.53121	1.12547	5.3624	0.793414	2.58742	1.43389	5.26341	0.675229	5.7595	1.07342036978452
TCGA-AA-3692	3	1	6.76586	5.19088	4.79514	7.55168	0.935519	9.37428	6.50996	2.93729	0.795999	1.47265	1.88128	0.767895	4.74384	4.60302	1.74686	6.87686	5.73821	6.1801	1.7206	5.36015	1.14215	2.99462	2.22177	5.83725	0.705545	5.71211	0.74870669704876
TCGA-AA-3520	2.0027397260274	0	6.90618	5.30479	5.2559	7.83788	1.05219	9.05023	6.43495	3.272	1.6624	0.971444	1.70751	0.7268	4.83632	5.80248	1.81581	7.15134	5.55419	4.14917	2.73049	4.62632	0.767218	1.96656	1.49371	6.17134	0.739947	5.66033	0.490181845777141
TCGA-AY-5543	2.75068493150685	0	7.35089	5.18571	5.20939	7.50465	0.863211	8.73736	5.94512	3.21671	0.67059	0.746016	1.02228	0.7268	4.20605	5.27186	3.0111	7.53308	5.23725	4.30879	1.40023	4.47082	0.84826	3.07573	1.30845	4.81289	0.615718	5.96451	0.320967437946153
TCGA-AA-3534	2.41643835616438	0	7.2609	6.14318	5.57686	7.34757	1.13359	8.913	6.38524	3.80159	3.57304	1.14807	1.58362	0.7268	5.1225	5.95325	2.47641	6.4617	5.44516	3.84798	1.89494	4.05845	1.02287	4.37446	1.47034	6.43693	0.615718	5.82776	0.823296500101245
TCGA-AA-3971	1.33972602739726	0	6.90346	5.28546	5.03853	7.95444	0.788109	8.79483	6.30855	2.93902	0.957886	0.880155	1.36901	0.7268	4.14381	4.02813	2.6894	6.48986	5.50583	4.30218	2.15825	3.98858	0.889829	2.24203	1.00622	5.80087	0.675447	5.71499	0.159555472233817
TCGA-CA-6719	1.19178082191781	0	6.43328	5.19828	5.35722	8.18263	1.29145	9.38387	6.19122	5.37823	1.00936	0.997742	2.04384	0.75885	5.07576	3.47019	2.20408	6.69159	5.85267	5.61565	0.889823	7.28388	0.92962	2.26499	1.69378	5.10951	0.753224	5.71519	0.786073045330605
TCGA-AA-3818	0.0821917808219178	1	7.0537	5.72331	5.49135	7.40682	0.788109	8.78964	6.73163	3.12727	0.950908	1.4289	1.34327	0.770409	4.03093	6.17153	2.90286	6.54005	5.68473	5.10727	1.35778	4.60433	1.08578	2.88441	0.890958	5.2324	0.756996	5.82583	0.828577736726285
TCGA-AD-6895	2.09041095890411	0	5.9802	5.21816	4.93098	8.71683	0.788109	8.23481	6.75065	3.3791	3.30993	1.33127	3.80013	0.7268	4.90685	2.42225	2.28415	7.27666	5.82673	5.9332	1.15697	6.91711	3.62849	1.35627	1.33741	5.90581	0.760643	6.22845	0.950635221347643
TCGA-QG-A5YV	3.56438356164384	0	7.13574	5.50506	5.46502	7.01709	0.881599	8.65201	6.49224	3.58757	1.57722	0.833357	1.29473	0.7268	5.05109	3.97486	2.52962	6.59443	5.82112	4.20544	1.78859	5.05581	0.817803	1.82607	2.94184	5.84412	0.778591	5.61816	0.441348669273399
TCGA-G4-6310	5.3013698630137	0	6.92652	5.71042	5.20555	7.1015	0.893172	9.15444	6.00363	2.47509	2.97371	1.03008	1.55484	0.7268	3.56213	3.51887	2.02424	6.42481	5.19017	3.57063	1.19331	4.59039	0.820683	3.14705	1.67237	4.57068	0.921624	4.97867	0.508207397687012
TCGA-G4-6307	4.58630136986301	0	7.3393	4.68721	4.95899	7.53953	0.827721	8.66501	6.80755	2.99796	0.685187	0.88551	2.17134	0.7268	4.21407	2.29307	3.06704	6.40926	6.01701	5.58283	1.14418	2.52754	0.798815	0.601661	1.36276	6.01579	0.719758	5.11734	0.303649116594043
TCGA-CM-5341	2.42191780821918	0	6.01214	6.5054	3.23578	7.24596	0.846321	7.31622	4.73264	2.99888	1.49313	1.05543	1.63852	0.863496	3.36643	2.91141	2.05779	7.56775	5.47006	5.24064	0.646714	5.8195	1.22414	2.3726	0.845949	3.87518	0.615718	5.28395	-0.230984
TCGA-G4-6627	5.95890410958904	0	7.104	5.8046	4.76121	7.67924	0.788109	8.63677	5.95654	3.9814	0.808423	2.53288	2.18183	0.7268	2.96825	3.48801	3.05553	6.15057	5.46182	5.21249	1.68823	6.90962	0.903385	3.68659	0.947345	5.3089	0.759366	5.78764	0.735312677578062
TCGA-AA-3538	2.16712328767123	0	6.76111	5.10086	5.45487	7.7422	0.788109	9.16568	6.61187	3.40006	0.644067	1.1501	2.1347	0.7268	4.42563	6.26363	2.27888	6.69994	5.41905	5.94781	1.72747	3.85731	0.723774	2.23493	1.12815	5.7432	0.67327	5.59507	0.961709213368819
TCGA-AA-3544	1.16712328767123	0	6.82133	4.84432	4.98424	8.99324	1.73433	8.32826	6.52108	2.79667	0.784247	1.80901	2.78337	0.7268	4.43944	5.84433	1.60036	7.03766	5.60945	4.72417	1.75501	4.4074	1.0805	0.730185	1.01681	5.29187	0.615718	5.78752	0.830547184427642
TCGA-AA-3496	0.0849315068493151	0	7.18128	5.14315	5.08727	7.6294	0.844579	9.32189	6.35565	4.67284	1.37119	0.889612	2.35096	0.749684	3.96109	5.08375	1.64075	6.16541	6.1402	5.45254	2.78651	6.06526	1.04458	3.86269	1.9695	6.22227	0.762665	4.79847	1.58166310188588
TCGA-AM-5821	0.0767123287671233	0	5.62534	5.44998	4.62401	7.0726	0.788109	6.72648	5.82256	3.68807	3.45408	0.902925	3.8774	0.7268	4.81373	5.82267	1.63022	7.05173	6.12243	6.04703	0.485179	8.14304	2.00158	1.29272	2.50632	4.71415	0.650167	5.59153	1.9003120728485
TCGA-D5-6535	1.26027397260274	0	7.04547	4.88683	5.39512	7.44136	0.929507	8.88811	6.36625	4.92924	1.62395	0.712626	1.28512	0.7268	3.87064	4.75983	3.70889	6.12679	5.17714	5.64638	1.84164	5.07077	1.40683	2.36809	1.85398	5.45208	0.681023	5.66933	0.85472073828484
TCGA-D5-6532	1.52054794520548	0	7.38821	5.97647	5.43938	7.25032	0.824432	9.9316	6.29188	3.48674	0.787742	0.759747	1.32498	0.755996	4.94023	6.78584	3.4511	7.05287	5.49924	4.52	1.48915	4.27169	0.954746	1.39677	1.79225	5.21382	0.680009	5.79468	-0.23016
TCGA-AA-3930	0.167123287671233	1	6.02281	5.15889	5.08142	7.75753	1.3488	8.06	5.77938	3.23897	4.07111	1.05331	2.44257	0.7268	4.53272	5.97756	1.34084	6.8657	5.38241	4.82821	1.35128	6.62034	0.805396	1.35768	1.77883	5.90022	0.998783	5.25633	1.51088609504611
TCGA-AY-A54L	1.43835616438356	0	6.62305	5.94466	4.88693	6.77341	0.841982	8.98644	6.24435	2.50479	0.830153	1.00358	1.08714	0.770191	4.05392	2.74468	3.25551	6.50474	5.08573	3.4786	0.819017	6.30267	0.87335	1.82642	1.04224	5.54681	0.80024	5.45921	-0.451871
TCGA-AZ-4308	9.10684931506849	0	6.58463	4.34427	3.66857	7.472	0.914423	8.54222	7.00001	1.58294	1.5243	1.83048	2.22032	0.7268	4.3317	4.01946	1.37441	6.79941	5.62733	4.12378	1.78499	5.78485	0.654762	1.31606	1.35893	5.33266	0.782577	5.18765	0.266781089358151
TCGA-5M-AATE	3.28767123287671	0	6.4203	5.69367	5.42109	6.93483	0.788109	8.18671	6.5281	3.44686	1.73337	1.91048	1.61542	0.7268	4.40425	5.06299	2.73939	6.26516	5.06757	2.58995	1.23657	5.11811	0.726709	2.0724	1.95145	5.26259	0.695189	4.83914	0.593828733262802
TCGA-F4-6704	0.128767123287671	0	6.14767	5.2386	5.16093	7.83581	0.909851	5.83079	6.369	4.64065	0.78674	0.869485	1.82989	0.7268	3.66444	5.15624	1.28348	6.05118	5.07803	6.42344	1.69276	6.927	2.82754	2.03849	3.57385	4.64243	0.615718	5.39732	2.33697987867452
TCGA-CM-6172	0.917808219178082	0	7.11598	5.38518	5.29888	7.50507	2.88438	9.14095	6.49219	3.72094	0.795931	1.97801	1.74072	0.7268	5.06014	5.60337	5.22284	6.80767	6.24534	4.11045	2.54341	4.48313	0.970275	3.9718	1.86811	5.90338	0.650207	5.89969	0.0181557243337875
TCGA-A6-6781	1.63835616438356	0	5.90052	6.05101613333333	4.70227	6.92717	0.798034366666667	7.82764613333333	5.07702	5.00824126666667	1.07061776666667	1.55756646666667	2.81481833333333	0.745482633333333	3.56861996666667	4.50446706666667	3.18537836666667	5.61820836666667	4.95552	5.88041	1.61947113333333	8.15709066666667	1.78862833333333	3.42998623333333	1.04375	4.54831273333333	0.689550433333333	4.73320806666667	0.686183351990427
TCGA-RU-A8FL	3.22465753424658	0	7.29608	3.7706	5.37307	7.76785	0.931747	9.51966	5.57849	2.17729	0.976615	0.712626	1.18045	0.7268	4.48778	5.11475	3.80346	6.65197	5.60175	6.30236	0.839488	3.38469	0.686991	3.06875	2.82688	5.25228	0.719989	5.45785	0.883876544480174
TCGA-AA-3821	0.0849315068493151	0	6.75182	5.92977	5.25948	7.60177	1.08881	8.43874	6.29558	2.82432	3.76126	1.74352	2.5484	0.7268	4.93856	5.03482	3.55386	6.76602	5.33318	5.99836	1.59166	4.69762	0.939447	1.11535	1.75036	5.80011	0.615718	6.01537	0.129577117581761
TCGA-F4-6808	2.80547945205479	0	7.09992	5.4127	4.92798	7.55228	0.825988	9.0275	6.61813	3.15427	0.644067	0.85572	1.27476	0.7268	3.54806	5.22316	2.7865	6.04204	5.77103	2.17782	1.25272	5.74674	0.829339	1.78238	1.28913	5.24324	0.837647	5.29141	0.551960539352207
TCGA-AA-3994	2.25205479452055	0	6.18021	5.51862	4.57448	8.34538	0.788109	7.58187	6.82677	2.87841	2.14775	2.86978	1.63881	0.78125	3.72173	4.8946	1.75079	6.56017	5.24681	5.32231	1.63997	6.7869	1.24861	2.13534	1.26783	5.58401	0.615718	5.71546	1.15663215114412
TCGA-AZ-6607	0.265753424657534	1	4.19731	6.30902	5.24918	9.84103	0.788109	7.21523	6.16028	4.81746	2.84849	2.49285	2.48394	0.7268	2.7478	5.79732	1.15131	6.00299	5.93352	6.92035	1.47416	11.2268	2.43844	3.17434	1.03223	4.67377	1.51616	5.94428	2.93216231396489
TCGA-DM-A1D7	1.10958904109589	1	7.2712	5.21585	5.18426	7.46565	0.811256	8.68494	7.13396	3.52248	0.644067	1.43225	1.63286	0.7268	4.45129	5.9328	3.03297	6.98331	7.11115	5.19273	1.54649	4.0581	0.77491	2.20021	1.80061	5.717	0.697013	5.89744	1.20112669384409
TCGA-AD-A5EJ	0.003	0	6.60719	5.42746	5.13722	7.94087	0.819856	6.20161	6.28171	3.97228	2.98036	0.793727	1.87525	0.75207	5.07829	6.73047	2.87504	6.62136	5.01471	4.70158	1.06352	5.45364	0.785833	0.66004	1.59683	4.8353	0.644213	5.60627	0.84092172892472
TCGA-D5-6932	0.947945205479452	0	6.47885	4.78156	4.93275	7.94255	0.963023	9.38237	5.812	4.07684	0.87985	2.50622	1.73019	0.7268	4.24377	2.48046	1.06108	6.53411	5.40802	4.68243	1.31433	6.54983	1.37879	0.871564	1.86115	5.3222	0.615718	5.56548	0.591171249810533
TCGA-AD-6901	1.86849315068493	1	7.14219	5.02138	5.25748	9.02337	0.873882	8.88734	6.60237	4.35009	1.75104	5.51103	2.29496	0.7268	2.89624	4.26389	2.14254	6.28374	6.11353	4.75365	0.958013	8.0889	1.56264	1.69594	1.437	6.10216	0.693005	5.95334	2.11648484676884
TCGA-AA-3848	0.838356164383562	1	6.99267	4.23652	4.60373	6.44641	2.54172	8.72573	7.58973	2.48451	1.19033	1.21371	1.88259	0.799136	4.65442	5.43196	1.25933	5.61467	5.995	3.53018	1.60829	4.75811	0.883489	0.980398	3.17883	5.77617	0.977909	5.19856	1.23692173680398
TCGA-AA-3543	0.0821917808219178	0	6.82553	5.21866	4.95275	8.59899	0.788109	7.73253	6.8582	3.02443	4.6499	0.886059	3.58547	0.7268	4.56299	4.41047	1.87966	6.95018	5.97921	6.28719	1.70392	3.65348	0.960507	0.606367	1.82365	5.80385	1.179	5.8164	1.24700850500667
TCGA-AZ-5407	7.35068493150685	0	7.04086	6.02755	5.18741	7.22696	0.985447	9.30492	6.56275	1.86946	0.921063	0.819151	1.95159	0.7268	4.49146	2.07974	2.67635	6.85169	5.547	5.96473	1.34919	4.64409	0.699461	2.5641	0.821906	5.40403	0.615718	5.89166	-0.4724
TCGA-A6-5667	2.43013698630137	0	7.0967	5.25197	5.74452	7.40032	1.60658	7.56777	6.28749	3.86238	0.644067	0.976642	2.88462	0.7268	4.25803	5.04178	2.77903	6.95104	5.61099	5.70054	1.63583	4.82371	0.892894	2.83026	1.46271	5.21287	0.772532	5.62088	1.26849445540972
TCGA-AA-A00W	1.24931506849315	0	7.09968	5.70061	5.07557	7.50086	0.859625	8.73467	6.36197	2.95993	0.644067	1.05037	1.2219	0.7268	4.42455	6.18515	3.54345	6.72765	5.74797	3.76733	1.41536	4.27978	1.44263	0.85033	1.29323	5.91752	0.615718	5.88851	0.103228232964649
TCGA-AA-3664	4.5013698630137	0	6.34551	4.67283	5.2144	7.20465	0.788109	8.84718	5.96485	3.49617	3.57089	1.23845	2.30404	0.7268	4.77649	5.17596	2.29779	6.30043	5.36525	5.65172	1.7168	4.38966	0.981813	0.860643	2.20731	5.95648	0.700834	5.37798	0.943331836090142
TCGA-AD-6964	0.906849315068493	1	7.4349	6.18297	4.87716	9.42724	1.13717	8.53266	6.98813	4.02008	1.49754	1.62539	3.09433	0.7268	4.20761	2.48801	0.956109	6.61147	6.27803	5.83051	0.614623	4.80829	1.91095	3.72747	1.67369	6.05414	1.18823	4.98469	1.61563986048692
TCGA-DM-A285	0.49041095890411	1	6.48635	4.85382	5.59878	7.97743	0.812461	8.87723	6.28454	3.31859	1.76732	0.975121	2.09167	0.765717	4.35321	4.94854	0.829154	6.12346	5.31163	6.02028	1.03015	6.06174	0.731898	3.20179	1.13105	5.06472	0.70129	5.25362	1.61515344369774
TCGA-A6-5664	1.84109589041096	0	7.04041	5.33435	4.94528	7.75715	1.09739	8.68193	5.90009	3.81365	2.36355	2.88284	2.09817	0.7268	4.86388	5.93012	3.18144	6.33994	5.81876	5.97971	1.94036	7.31956	1.55269	3.85827	1.17143	5.02305	0.869838	5.65857	0.644866804150008
TCGA-A6-A5ZU	0.802739726027397	0	6.10226	4.92563	5.05102	8.46444	1.16311	8.46504	6.32707	3.09712	0.972437	1.044	1.29219	0.7268	2.89608	2.88928	2.17954	5.91935	5.44147	3.70058	0.914392	5.45603	1.33938	4.20779	0.895179	5.87518	0.796126	5.12763	1.63401918548667
TCGA-F4-6806	3.45205479452055	0	7.07846	5.38051	4.89219	7.23879	0.925655	8.98662	6.14947	3.45249	2.03351	0.995697	1.31044	0.7647	3.7491	4.03434	3.34372	6.59372	5.77856	4.84795	1.72139	4.64742	1.93847	2.50307	1.05828	5.77959	0.739487	5.59603	0.442974207603679
TCGA-F4-6703	3.98904109589041	0	6.62423	6.06002	4.69135	8.68824	0.788109	7.12786	5.4534	4.75449	0.840561	2.21676	2.13421	0.7268	4.0877	3.00574	2.31458	6.37357	6.37592	6.60628	1.7343	8.41288	2.79697	1.19375	0.980943	4.38783	0.660673	4.78037	0.52069946368529
TCGA-AA-3972	4.24931506849315	0	6.47621	5.85853	5.08351	7.0298	1.02979	7.46418	6.02424	2.80955	0.644067	1.48388	1.50563	0.7268	4.37086	3.33251	3.20547	6.75595	4.56942	3.9331	2.09629	4.97893	0.883103	2.25751	1.17839	5.64745	0.78252	5.61572	-0.368223
TCGA-AA-3869	2.25205479452055	1	7.16193	5.67873	5.25862	8.35567	0.965905	8.64109	6.17429	3.77779	0.708077	1.07383	1.34644	0.7268	4.35193	3.82438	2.43223	6.7223	5.58208	5.06324	1.7736	3.93109	0.985941	2.4177	1.11633	5.54421	0.72445	5.66464	0.302219791040811
TCGA-CM-6678	0.917808219178082	0	7.46326	5.6386	5.05664	7.17834	0.893468	8.98416	5.97439	3.53479	2.02766	1.37861	1.23209	0.748598	3.68116	5.42411	3.47252	6.40613	5.76529	5.79722	1.3784	6.20242	2.66055	1.11352	1.04028	4.32342	0.820118	5.44631	0.228307881002896
TCGA-AA-A00F	2.83561643835616	0	6.43486	4.05935	5.63967	7.86893	0.788109	7.56174	6.5265	3.14298	3.01141	4.49132	1.95804	0.831653	3.96081	4.14513	2.34799	5.61318	5.58238	5.18355	2.71778	8.24687	1.00744	2.6199	1.2838	5.56194	0.732282	5.64776	1.59745284200435
TCGA-G4-6628	6.64109589041096	0	6.21807	5.67386	5.14881	8.25123	0.822301	7.43025	6.22065	3.70601	3.65629	1.43792	1.80119	0.754647	5.36848	7.1179	1.11285	7.18335	5.97235	5.95364	0.615339	5.93824	0.762646	0.989726	1.27146	6.28251	0.676633	4.84122	1.71523116325718
TCGA-G4-6303	5.48767123287671	1	6.93601	5.06894	5.20907	7.70526	1.86762	7.99583	6.11777	4.41472	1.60369	1.37599	1.59723	0.778321	3.7105	4.26643	2.17441	5.55232	5.81031	5.86037	1.91588	5.87628	1.46608	1.17835	1.34262	4.97913	2.03361	5.74257	1.06444920299297
TCGA-AA-3947	2.75068493150685	0	5.85615	6.52701	5.25824	5.1848	0.788109	8.29646	3.78763	3.67389	1.73889	0.712626	1.64248	0.7268	4.66032	3.57383	3.23827	7.95821	3.93954	5.40094	0.519609	4.99178	0.873093	1.4876	0.831211	4.51908	0.741138	5.49132	-0.949193
TCGA-AA-3986	1.58904109589041	0	6.73067	5.19707	4.38864	7.57772	1.51326	8.43421	6.18911	3.218	0.981801	0.905661	1.64367	0.7268	4.05167	4.82725	1.68655	6.22992	5.72411	4.26864	2.00137	4.04352	1.48357	2.79369	1.16452	5.66627	0.707356	5.3779	0.731207402363643
TCGA-DM-A28F	2.9972602739726	1	6.81423	4.73975	5.69058	8.04037	0.814057	8.58173	6.70578	2.92942	3.39773	0.779466	1.39224	0.7268	4.2245	3.83621	3.4924	6.84646	5.5134	4.73488	1.35062	3.95524	0.968584	2.94376	1.41655	5.47549	0.661864	5.6996	0.918785243000142
TCGA-AA-3695	0.003	0	4.13175	5.28159	4.41116	8.46972	1.29335	5.52805	7.80023	0.831862	6.14637	9.85189	4.08014	0.859889	4.89705	7.44778	2.20587	7.10827	3.17331	5.99306	6.1877	12.6397	2.47406	3.40869	1.19806	6.25606	0.89648	4.57454	0.741271942181577
TCGA-A6-A566	2.07671232876712	1	7.313	5.92053	5.11062	8.56026	1.04177	7.8693	6.61297	5.39424	2.12178	4.59015	2.71716	0.7268	4.16035	5.23339	2.43934	6.54024	5.98578	6.05981	2.6647	8.08518	2.28245	2.22341	1.56773	5.56491	0.615718	5.53304	1.25283693583221
TCGA-AA-3673	4.16986301369863	0	7.26393	6.24772	5.35828	7.96048	0.842456	8.9324	6.02168	2.97623	0.905326	1.03494	2.0972	0.7268	4.66631	2.96546	2.89721	6.57811	5.42188	6.05723	1.90666	4.7713	0.849782	3.86682	1.40576	5.04871	0.757467	6.11249	-0.233639
TCGA-F4-6807	3.58630136986301	0	6.23701	6.0192	5.30491	7.71554	0.826744	8.56032	5.67735	4.3484	1.03048	4.28899	1.82334	0.7268	4.32478	2.06133	3.47302	5.83782	5.75217	5.31282	1.45315	8.09447	1.02237	1.87858	1.36144	4.88383	0.871112	5.36446	-0.0796601
TCGA-AA-3968	1.83287671232877	0	7.11295	5.57868	5.74454	7.42753	0.788109	7.991	6.20897	3.72102	0.712894	0.799136	2.12313	0.832377	4.92448	3.98832	2.31244	6.05432	5.3924	4.39266	2.77209	4.45689	0.827481	2.41613	2.82983	5.40929	0.891992	5.26605	0.402892272426454
TCGA-DM-A28A	2.20547945205479	1	7.06793	4.81177	5.38081	7.44062	1.02875	9.45241	6.66757	4.0094	3.58612	0.761024	2.48237	0.7268	4.44839	6.73578	1.66032	6.2925	6.03648	5.63942	1.59395	6.81796	2.73815	3.63394	2.70734	6.25624	0.615718	5.03183	2.40117445717788
TCGA-4T-AA8H	1.05479452054795	0	7.51873	5.61344	4.71867	6.58974	0.983814	8.20697	6.12847	2.11207	0.644067	0.766528	1.07493	0.7268	3.41358	2.01721	3.39082	5.93155	5.54317	5.17428	0.840824	4.0326	1.51609	3.1549	1.62432	5.28833	0.652771	5.30796	0.141407546276657
TCGA-AA-3855	2.67123287671233	0	6.72421	5.34028	4.57066	6.82723	1.45975	7.13284	6.64122	2.74957	2.04331	1.38209	2.39605	0.7268	4.39302	4.69693	1.75597	6.42163	5.54348	3.81482	1.99892	4.34239	0.784917	2.45386	1.6511	5.99916	0.615718	5.33773	0.931411981701234
TCGA-G4-6298	0.003	1	6.0305	4.71108	5.65436	7.40054	2.09983	8.94019	7.00279	3.74156	1.00323	1.03441	3.43678	0.7268	3.39729	5.08089	1.34359	5.85249	5.46247	5.30166	1.11665	5.28772	1.55912	3.31532	2.27963	5.74237	0.650904	5.88634	2.61373273577163
TCGA-AA-3506	4.83561643835616	0	7.44345	5.2599	4.5337	7.22563	1.16715	8.47463	7.15431	2.31191	2.24285	2.05537	2.08364	0.7268	4.88294	6.78648	2.32733	6.79343	6.37729	4.56037	2.22173	4.53877	1.05815	1.12337	1.5548	6.01959	0.74	5.54705	0.547007512459369
TCGA-CM-6163	1.16986301369863	0	6.17078	5.36222	5.22199	6.93956	0.925614	8.72649	6.05333	3.45104	1.85837	1.13212	1.4864	0.7268	4.03208	2.23449	3.03235	6.1636	5.34305	6.05954	2.0484	5.45484	0.84342	1.12097	1.33473	4.88993	0.615718	5.31326	-0.165388
TCGA-CK-5916	1.76164383561644	1	7.16282	5.97654	5.90858	8.59864	0.832403	7.897	5.25263	4.71516	2.90944	0.825195	3.35435	0.7268	5.43337	4.14181	4.34309	6.70394	5.62135	7.33917	0.719413	4.27596	0.976283	1.13248	0.907691	5.59229	0.655193	5.56752	0.236100203567718
TCGA-CK-6748	0.167123287671233	0	7.1884	6.04491	5.18731	8.18509	1.35651	7.18821	5.1117	4.44034	0.731725	1.16461	1.44428	0.7268	2.92762	4.11821	1.16545	6.24261	6.07907	4.30857	2.27346	6.71445	1.58882	1.3533	1.14807	4.43904	0.810568	4.9149	1.08244617203754
TCGA-AA-A004	1.16164383561644	0	6.14418	4.15478	3.39775	9.19833	0.788109	6.9877	7.67655	3.78795	4.7005	1.63532	3.28179	0.7268	4.16385	5.45928	2.15074	6.07893	5.82874	2.30269	2.36846	5.58891	0.801307	0.760775	1.86826	5.88002	0.615718	4.38834	1.41985365855782
TCGA-AA-A03F	0.003	0	7.24002	3.88775	3.90139	8.37078	0.788109	7.17279	6.74725	2.33997	3.10188	0.712626	1.628	0.7268	3.66906	3.30182	1.67043	5.33471	5.57163	5.32603	1.33207	2.61425	0.654762	1.99735	1.63766	5.698	0.615718	5.61536	1.31270658580633
TCGA-A6-2686	3.08493150684932	1	6.01648	5.51637	5.25327	7.84591	1.16065	6.4373	6.48959	3.23101	3.16796	1.34148	3.778	0.750913	4.61102	3.88143	0.896375	6.83312	6.3555	6.00805	1.54394	5.73784	1.05132	2.66331	1.60125	5.85743	1.056	4.48588	2.12079201428906
TCGA-F4-6855	3.95068493150685	0	6.48353	5.95879	5.32831	8.07462	1.43322	8.57728	6.31253	4.23305	1.92051	1.91822	2.55877	0.7268	3.7173	3.90997	2.44147	6.03592	5.72903	6.33284	1.32045	8.44638	1.40669	2.84216	1.64538	4.9841	0.663981	5.6243	1.25487382151794
TCGA-CA-6715	1.04931506849315	0	7.90383	5.09285	4.98127	7.16801	0.82077	9.54444	6.14234	4.52061	0.710915	1.15309	1.16074	0.753085	5.30487	6.64291	1.85564	7.04633	4.59238	2.53889	1.45021	4.39879	1.19306	3.66868	1.28408	5.28428	0.645034	5.69675	0.202403313485461
TCGA-AA-3666	0.167123287671233	1	6.94367	4.86746	5.26659	7.66043	1.01521	7.55764	6.7731	3.52272	1.45745	1.44518	1.75814	0.7268	5.11699	6.50323	2.13934	7.2994	5.08484	4.40761	1.75268	5.30861	1.07171	2.68712	1.34682	5.5588	0.615718	5.4381	1.02365775078041
TCGA-NH-A50U	0.915068493150685	1	7.14876	4.59529	5.80268	7.7313	1.61477	9.04041	6.82674	3.53968	2.16985	0.852675	1.7419	0.762611	4.2059	4.66244	2.41294	6.28683	5.33951	6.12986	1.08216	3.77676	1.07077	2.75048	1.53919	5.34257	0.821901	5.88413	1.38852127741561
TCGA-DM-A1D0	10.8876712328767	0	7.1588	4.25862	5.01201	7.36869	1.04822	8.59841	6.35024	2.08582	0.682978	0.832029	1.14236	0.772045	3.71082	5.46115	3.17161	6.67433	5.44548	2.62896	0.503643	2.2109	1.19855	0.809383	1.22049	4.83813	0.632533	5.41876	0.551524790328497
TCGA-A6-2677	2.02739726027397	1	6.39227546666667	5.13298946666667	4.82723	5.43856	1.0143	8.50749136666667	5.30451003333333	3.62360246666667	1.07736896666667	0.941441766666667	1.34421043333333	0.798516866666667	4.85696826666667	4.58430413333333	2.81278603333333	6.325	4.20836983333333	6.29686126666667	1.47285516666667	3.92968203333333	1.00418633333333	3.47944173333333	1.90079973333333	4.02134	0.956928066666667	5.26705446666667	-0.22455
TCGA-A6-2675	3.61917808219178	0	6.62512	5.52963	5.16423	8.419	0.788109	9.47748	6.25603	3.87033	0.644067	1.34147	1.9681	0.7268	3.38241	3.0012	2.94542	6.63357	5.79639	3.93748	1.61167	5.22329	0.96791	1.29836	1.27496	5.52364	0.865015	5.60502	0.381927702135939
TCGA-CK-5913	4.27671232876712	0	6.8729	6.07235	5.308	7.87786	0.854898	8.86083	6.03263	3.89018	2.9592	0.994287	2.83783	0.75382	5.33329	5.26283	2.10376	7.0046	5.99264	6.76821	1.5935	6.338	2.1791	0.779566	1.44876	5.81091	0.646184	5.94458	0.524576069802903
TCGA-AA-3560	1.66575342465753	0	7.06566	4.36527	5.54245	5.45877	0.788109	8.21877	5.38528	2.45686	0.644067	0.908078	1.03178	0.7268	5.18729	5.30515	2.08091	7.21018	5.64384	6.08674	2.42723	4.19883	1.12594	0.781302	1.04598	4.67667	0.615718	6.20238	-0.0927019
TCGA-G4-6311	3.28493150684932	0	6.50268	5.11853	5.21965	8.21642	0.829924	8.88791	6.50347	3.60402	0.644067	1.67314	1.5258	0.7268	4.28896	2.82339	1.67287	6.36337	5.74232	4.32617	1.257	6.71246	0.826832	2.40886	1.37647	5.41556	0.725753	5.29791	0.787976804142512
TCGA-AA-3525	0.00273972602739726	0	6.62507	5.26091	4.75652	8.12853	1.49898	6.97541	6.54137	3.49145	4.54896	0.875593	4.05335	0.7268	5.0105	6.04055	2.88287	6.7244	5.13786	6.67175	1.04873	4.88837	0.943102	0.663106	2.01891	5.5378	1.10888	5.43278	1.16967110974074
TCGA-D5-6922	0.843835616438356	0	6.57653	5.19236	6.00621	7.54821	0.823634	9.21952	6.69963	4.45587	0.644067	1.18544	1.84573	0.7268	5.4219	5.85371	3.0901	6.86711	6.08346	5.61203	1.75532	4.51747	1.02566	2.09283	2.09474	5.91308	0.824636	6.03818	0.90202649186421
TCGA-DM-A288	1.16986301369863	1	5.70215	5.18998	5.56878	7.67679	0.868698	9.34406	6.80468	3.40667	2.71955	0.765594	1.35116	0.7268	3.48294	2.13063	3.55634	6.29509	5.39258	4.18818	0.588232	4.35531	0.698503	0.685002	1.13456	6.31396	0.822236	5.99757	0.682103980496471
TCGA-D5-6536	1.48767123287671	0	6.56679	5.22963	4.69555	8.45604	1.01984	7.48759	6.70018	4.53208	2.27097	1.70743	1.72438	0.755294	2.91938	6.73159	3.60813	5.52791	5.51735	5.68299	0.776612	8.12017	1.75544	3.83993	1.95484	5.50982	0.709157	4.55626	2.42658723936035
TCGA-AA-A01G	1	0	7.27459	4.4728	5.09336	6.9643	0.931371	8.5064	6.11506	3.14717	2.63728	1.2045	1.4643	0.7268	4.99314	6.48766	3.07347	6.6021	5.45721	3.70606	1.54616	3.89695	1.10144	2.04885	2.19563	5.50545	0.615718	5.52682	0.707011865484021
TCGA-NH-A8F7	1.48767123287671	0	6.80684	4.63169	5.36776	6.76249	0.788109	9.11399	6.21802	2.87092	0.673229	0.921633	1.1643	0.7268	4.70079	4.34542	3.68019	6.44018	5.32312	4.5602	0.790514	2.57657	0.6725	3.19979	2.44855	5.80076	0.724092	5.01302	0.576599716855221
TCGA-AA-3667	1.16712328767123	0	6.55405	4.76939	4.51611	7.01545	1.15689	7.10464	7.6691	1.71926	1.25277	0.844037	2.02691	0.7268	4.27012	6.22649	1.20642	5.91471	5.50276	3.28269	1.69296	4.68356	0.91308	1.69117	1.7547	5.56708	0.615718	5.48526	1.30714545617429
TCGA-AD-6899	0.482191780821918	1	6.82554	5.43592	5.09673	8.22753	1.64391	9.09736	6.48453	4.54262	1.23289	1.53181	2.26251	0.750341	4.26918	4.41137	2.17352	6.472	6.01365	6.54401	2.01218	6.60424	0.991526	3.59885	1.33601	5.79338	0.641729	5.94429	1.1847692993158
TCGA-A6-5665	1.83835616438356	0	5.68663	4.82305	5.162	6.55136	0.788109	7.444	5.38104	3.97076	3.18858	1.23117	3.11885	0.7268	4.47149	3.90157	3.10106	5.89945	4.79987	5.67616	1.03801	6.34686	1.01023	0.912813	1.8622	5.04878	0.794764	5.67188	0.81131488552112
TCGA-AA-A00L	3.16986301369863	0	6.79029	4.60742	4.67849	7.88578	0.788109	8.27812	6.06929	3.54138	1.70179	1.03606	1.4352	0.7268	4.81526	6.44985	3.45827	6.89829	5.27731	2.0643	1.92181	3.58779	0.763067	0.941284	1.97889	5.40355	0.995302	5.30689	0.130001132418164
TCGA-QG-A5YX	2.74794520547945	0	6.83786	6.19241	4.65698	7.19397	0.818532	8.5482	6.42537	2.74568	0.675298	0.751951	1.05879	0.751214	4.90606	2.46925	3.38563	6.72632	5.38622	6.25997	1.41819	2.92614	0.719173	2.924	1.45621	5.61986	0.95395	5.7877	-0.706663
TCGA-CM-5863	1.25205479452055	0	6.81441	5.74852	4.99744	7.74276	0.846165	8.46026	5.6964	3.26981	2.49978	0.894039	1.20024	0.7268	3.08381	2.99177	3.06691	6.17319	5.19443	6.06821	1.23344	7.46095	1.00498	1.21359	0.976804	5.28247	1.57165	5.55588	0.374790743507462
TCGA-AA-3864	4.41643835616438	0	6.52966	6.18645	5.58008	7.78305	0.788109	8.35675	6.23683	3.13599	1.35402	0.712626	2.21729	0.7268	5.62209	5.66748	2.07983	7.39739	4.83219	5.87813	1.57351	5.44538	1.12652	2.59955	1.05774	5.01862	0.615718	6.21351	0.0355009833385303
TCGA-AA-3975	2.83835616438356	0	6.43152	4.76819	5.10254	8.05021	0.853532	9.14016	6.65205	2.56275	0.837356	1.09238	1.89226	0.7268	3.99618	4.96174	1.60087	5.99469	5.71451	4.57805	2.11005	4.44736	0.758842	0.802459	1.15903	5.49537	0.730658	5.17557	0.691192316513926
TCGA-A6-6137	2.25753424657534	0	7.13387	5.21934	5.06008	7.49616	0.823355	9.76128	6.21587	4.29695	0.784258	2.37136	1.49506	0.7268	4.14449	4.46974	4.06676	6.27364	5.81666	5.37943	2.85148	6.15019	0.783291	2.48682	1.43092	5.53755	0.647437	5.75163	-0.105879
TCGA-AA-A00J	1.5041095890411	0	7.26805	5.88877	5.45291	8.43739	0.788109	8.43776	6.1422	4.02684	4.19651	1.22076	3.41749	0.7268	4.95623	5.85421	5.01498	6.12472	5.38247	4.03042	0.863682	5.68716	1.00404	4.19337	1.65497	5.66172	0.730987	5.09495	0.77168689124172
TCGA-AA-3852	0.003	1	6.8442	5.61189	4.89914	7.71777	1.17142	7.53305	6.8359	2.6102	1.09435	1.74419	1.77145	0.7268	4.71941	5.26128	1.93544	6.34566	5.69643	6.69207	1.05296	5.03349	1.03293	3.2127	1.81984	5.51153	0.615718	5.4616	1.16837659735232
TCGA-AA-3856	0.0821917808219178	0	6.36273	5.4554	5.02344	7.7026	1.00414	8.60858	6.26813	2.89875	0.737392	1.61867	2.7011	0.7268	4.45532	4.19813	2.65943	6.47345	5.69416	4.8018	1.89752	4.14344	0.751877	0.951522	1.25833	4.9852	0.657066	5.45774	0.0042057550308251
TCGA-CK-4952	1.3013698630137	0	7.05417	4.52956	5.42214	6.83588	0.823039	8.27956	5.80595	3.39356	3.56328	0.925517	1.48673	0.7268	5.82378	6.86638	3.69537	6.95157	5.03057	3.26627	1.83398	5.99169	1.03311	3.81697	2.95244	5.21794	0.707096	5.64804	0.623559012080359
TCGA-A6-A56B	4.68767123287671	1	5.87882	3.96774	5.34361	7.05763	0.788109	9.01392	6.61456	4.90775	1.25328	0.828453	3.99119	0.7268	5.25163	1.57501	0.983732	5.88935	5.751	4.43357	1.6685	5.65337	0.796272	2.32806	2.8623	6.43632	0.615718	5.79628	1.57685014546038
TCGA-CM-4746	3.08493150684932	0	6.87137	5.76927	3.61316	6.87155	0.848036	8.43571	6.28069	1.53832	0.644067	1.06353	1.35568	0.775023	4.46163	4.84967	1.93127	7.07795	5.13731	4.45532	0.731291	4.30917	0.71902	0.784068	1.00862	4.99171	0.615718	5.4106	-0.642506
TCGA-G4-6295	0.695890410958904	0	6.32817	4.80552	5.76182	7.67398	2.15695	9.19508	6.08851	3.45469	5.82133	1.19263	1.86869	0.7268	5.16804	4.19516	3.07492	6.67255	6.29114	2.90111	1.52776	5.135	0.832102	4.02542	4.18024	5.86416	0.799835	5.84613	1.62159944711277
TCGA-DM-A28H	9.75616438356164	0	6.74529	4.25798	4.92545	6.85462	1.41755	9.12172	6.5461	3.70172	0.925603	0.782659	1.60028	0.748842	5.09702	6.82797	0.839236	7.22192	5.12736	4.37718	1.09288	3.69262	0.847335	2.54067	2.19586	5.5375	0.755615	4.91377	1.3833689122575
TCGA-CM-5349	2.50684931506849	0	7.69939	4.76207	4.99002	7.8536	0.788109	9.74184	6.22502	3.81268	0.793887	1.10204	2.20633	0.7268	4.31497	5.27626	1.4864	6.76241	6.22329	4.57558	1.5031	5.46416	1.3753	2.66187	1.60759	6.21347	0.682571	5.32002	1.32492044867173
TCGA-NH-A5IV	0.003	0	5.75139	5.94312	5.79612	8.33047	2.018	8.11101	6.80411	3.90236	0.644067	1.18598	3.77569	0.799048	5.07193	5.24278	1.45381	6.30466	5.99543	7.26997	0.567931	5.67064	1.05535	1.77412	1.84251	6.33077	0.796855	5.90575	1.93632744166163
TCGA-AZ-5403	5.23287671232877	1	7.70743	5.40309	4.98692	7.77693	0.826078	7.75738	6.27126	3.67292	0.721532	1.14125	1.81019	0.7268	3.90375	2.58849	2.61803	7.28156	5.52911	6.45025	1.31864	7.27404	0.917602	2.64328	0.81632	4.92176	0.77797	5.85074	0.454427907445646
TCGA-AA-3844	1.24383561643836	0	7.15964	5.4115	5.44614	6.9109	0.788109	7.99442	6.46498	2.96093	1.12795	0.866321	1.40141	0.7268	4.78729	4.35717	3.59745	6.87397	5.18681	5.19843	2.11996	3.93584	1.24461	1.50642	1.67027	4.99473	0.773701	5.61766	-0.27451
TCGA-AA-3877	2.58356164383562	0	6.45467	5.82542	5.43629	8.15492	1.03854	7.92807	6.68542	3.23786	4.03805	1.45583	2.23255	0.7268	4.88486	4.85122	2.83208	6.91398	5.48871	3.43179	1.67908	5.39087	0.860185	1.18251	1.16762	5.8843	0.675777	5.67041	0.487900135652467
TCGA-CM-6676	0.923287671232877	0	7.11038	5.40587	5.13881	7.56833	0.858433	9.3435	6.41292	4.2642	1.08624	1.68295	3.28983	0.7268	4.26687	4.08987	3.81641	6.48074	5.85763	4.7941	1.88607	6.22738	0.965426	1.95754	1.43458	5.59501	0.767965	5.26081	0.291428489181103
TCGA-AZ-6601	8.33424657534247	1	6.82125	5.76476	5.42295	8.6504	0.788109	8.79603	6.68655	4.26391	1.49253	1.47356	1.89247	0.754807	5.06341	3.45177	0.733387	6.87393	6.44044	6.37566	0.633746	5.6523	1.1588	0.828196	2.01154	5.87627	0.951271	6.15965	1.24835846575695
TCGA-AA-3509	5.24657534246575	0	7.18844	5.21309	4.55338	6.953	1.52543	9.32258	5.73636	3.17459	0.944139	1.08181	1.53077	0.7268	3.69625	4.19322	2.43858	6.30083	5.49417	5.07886	2.14968	4.07323	1.098	2.2762	1.09912	5.34453	0.672765	6.52864	0.0739349676017025
TCGA-AA-3548	2.83287671232877	0	6.0822	4.53987	4.82644	8.47403	0.971802	8.24405	6.87056	2.31949	1.51889	0.795725	1.29576	0.7268	4.45304	2.87707	2.62759	6.6372	5.62574	6.30029	1.30366	2.93082	1.24692	2.10676	1.45603	5.49859	0.615718	5.38054	0.605766525474452
TCGA-A6-2683	1.38082191780822	1	6.29362	4.68657	4.44917	6.51584	3.39165	8.11016	7.12857	1.7168	2.2564	0.712626	1.68338	0.7268	3.75396	5.00598	2.03049	5.65711	6.06157	3.63739	0.956854	3.03057	0.692191	2.50067	3.07889	5.26026	0.615718	5.0637	1.54832
TCGA-CM-4751	2.25205479452055	0	6.80064	4.89944	5.45737	7.88996	1.13563	7.84262	6.58337	3.72793	0.644067	1.28756	1.74661	0.7268	4.31434	4.81459	1.97462	6.64174	5.72557	6.11662	1.49659	7.55735	1.08588	1.35173	1.42457	5.14529	0.840905	5.99395	1.21040720929971
TCGA-AA-3811	0.838356164383562	1	5.84938	5.44475	5.02671	7.68143	0.788109	7.52644	6.35741	3.96807	1.61121	2.06271	3.35896	0.779979	4.99278	5.29429	2.01783	6.09679	6.05495	2.81873	2.41886	5.85668	1.08783	3.09886	1.82207	5.84232	2.53348	5.15907	1.20613142002493
TCGA-CK-4951	5.84657534246575	1	7.44715	5.5783	5.52933	7.88698	1.67795	8.93465	6.05941	3.32141	3.83748	0.712626	1.45774	0.7268	4.7642	4.00698	1.06139	7.08873	5.80689	6.04666	1.61836	5.45313	1.28419	0.778542	1.47518	4.74583	0.615718	5.80204	0.477438830550768
TCGA-A6-2684	3.08767123287671	0	6.33862583333333	5.45929	4.89071013333333	6.53649963333333	0.788109	7.28379306666667	5.18852583333333	3.7876	0.835902866666667	1.20814953333333	1.68379	0.779755866666667	4.13404903333333	2.40615986666667	2.28736	6.13114043333333	4.80185736666667	4.88669113333333	1.23458	5.19153316666667	0.997924466666667	1.67524206666667	1.14316456666667	4.51522636666667	1.19672486666667	5.28502	0.00143236427229413
TCGA-A6-3809	2.72876712328767	0	6.08615683333333	5.53175083333333	5.40404216666667	5.60301	0.855768633333333	8.22875386666667	4.1539	3.41365093333333	1.27736146666667	1.00503133333333	2.73802613333333	0.7268	5.03728	1.94874653333333	2.21438686666667	6.56459566666667	4.42132896666667	3.25328076666667	0.934081666666667	4.81927	1.15417023333333	1.56705763333333	1.51454876666667	4.05663613333333	0.84683	4.96239273333333	-0.686232
TCGA-AA-3715	1.58630136986301	1	5.72058	5.80091	4.09636	8.323	3.38908	6.05528	7.34466	2.5017	3.69716	3.17924	4.70079	0.7268	4.55052	5.47636	1.06082	6.58889	6.98665	5.9639	0.801606	6.71382	0.93889	1.63342	2.00597	5.58733	0.780502	5.24737	2.34664915157955
TCGA-AZ-4315	4.86575342465753	0	6.82609	5.46495	3.76578	7.26606	0.928007	8.44612	6.76528	2.51144	1.77688	0.892885	2.37099	0.7268	5.34323	4.78641	2.87715	7.84717	5.32395	5.31562	1.30097	5.30442	0.693966	1.26097	1.43597	5.30406	0.615718	5.89398	-0.583767
TCGA-A6-2672	3.88767123287671	0	5.59925	5.11166	5.33133	7.38054	0.851748	8.09943	5.40324	3.52268	3.282	1.54076	1.87143	0.771266	4.67959	2.54374	3.12983	6.28065	5.58856	5.7051	0.850071	7.07566	0.867243	1.2768	2.2728	5.16161	0.69721	5.31558	0.618102461756365
TCGA-AA-3516	1.08493150684932	1	5.95468	5.41508	4.72496	8.03451	0.922684	6.53957	6.10185	3.13818	3.74116	1.84207	3.4991	0.7268	5.27982	5.75127	2.15231	7.14986	4.88079	7.87073	1.40815	6.51593	0.728718	0.813964	0.924505	5.15715	2.02687	5.43106	0.75119409397036
TCGA-A6-2671	3.64657534246575	1	6.95366	4.471	5.08794	8.00881	0.84626	9.04093	6.42282	2.93633	0.920565	4.00924	1.91699	0.7268	4.80973	5.04328	1.17124	6.12693	5.84881	3.83228	1.74227	6.11954	0.966949	2.55042	1.54186	5.00825	0.667733	5.79526	0.911893854637518
TCGA-AA-A01V	0.0849315068493151	0	7.14849	4.81277	4.60633	8.01574	1.10669	9.04586	6.91985	2.54138	1.89713	2.04904	3.29626	0.863533	4.28977	6.89305	2.13507	6.30385	5.59411	2.90953	2.107	4.71305	0.862865	2.05973	1.73221	5.71969	1.06707	5.71586	0.951091911207038
TCGA-AM-5820	0.0383561643835616	0	6.4238	5.7159	5.45188	7.82381	0.788109	8.30864	6.16337	3.78893	0.84256	1.03206	1.48004	0.7268	4.05784	5.76042	3.49526	7.13831	5.22953	4.65428	0.845459	6.10589	0.860421	3.92598	1.0366	5.80534	0.868058	5.41734	1.1277665695118
TCGA-AA-3502	2.91780821917808	0	6.70632	6.40251	4.90425	7.78745	0.93952	9.27829	6.59725	2.11801	1.343	0.712626	1.56762	0.849345	4.10651	3.77418	2.89215	6.86229	5.80449	4.94348	1.4574	4.0355	0.854497	3.34729	1.07634	5.30365	0.615718	6.01366	-0.0796912
TCGA-AA-A01P	3.17260273972603	1	6.31743	5.44441	4.78887	8.64584	0.788109	7.18187	6.11915	3.94835	2.64015	0.974818	2.77101	0.812943	4.39422	3.18703	0.847215	6.84075	5.96188	6.61605	0.75298	5.36912	0.796116	1.37166	2.50508	4.92291	0.756599	5.05212	1.59476139438784
TCGA-A6-3808	2.77808219178082	0	7.5509	5.91039	4.76636	8.19719	1.09429	9.00202	5.98907	3.25079	2.35204	3.83478	1.79896	0.7268	4.23743	4.49788	2.40701	6.85663	5.62716	5.56674	1.56804	7.05311	1.44001	2.43012	0.919786	5.17945	1.12272	5.72459	0.217307337571236
TCGA-AZ-4616	0.427397260273973	1	6.82851	5.08	4.89222	7.91818	0.788109	8.41175	6.36938	3.94123	2.19251	1.13736	2.10803	0.7268	3.89726	4.94051	2.71385	6.53069	5.63499	5.52028	0.792992	7.38399	0.938629	2.73906	1.64585	5.10069	0.788081	4.78813	1.36803912021867
TCGA-A6-2680	2.92602739726027	0	7.18603	5.2061	5.02305	7.26741	0.975763	8.41239	6.85307	2.76721	0.775767	1.71992	1.70546	0.7268	4.39282	4.30776	1.52861	6.42914	5.96978	4.98801	2.37404	5.85717	0.758559	2.21521	1.50642	5.60412	0.836618	5.7106	0.653551897917846
TCGA-AD-6963	2.28493150684932	0	6.91658	5.59012	5.02527	7.27974	0.788109	8.96426	6.45545	3.02906	0.670318	1.11579	1.72198	0.747259	5.12923	4.91085	1.54922	7.08078	6.1222	5.78951	1.7888	5.80015	0.773455	0.632108	1.72084	4.823	0.767429	5.19878	0.0445672717158672
TCGA-CM-4744	1.66849315068493	0	6.97156	5.27806	4.60432	7.41693	0.788109	7.45985	6.35373	2.40088	0.669126	0.712626	1.18435	0.7268	4.42258	1.52106	1.65299	7.48667	5.99738	3.99053	1.02799	4.01164	1.03278	2.3741	1.03367	5.23245	0.928266	5.8823	0.197093223147984
TCGA-A6-5657	2.63561643835616	0	6.46075	4.6741	5.92415	7.31635	0.838959	9.1225	6.65793	3.70609	1.09695	2.27504	2.16524	0.7268	4.99749	4.83946	2.03589	6.65929	5.93042	4.29632	2.76599	7.47522	0.954013	3.83728	1.48778	5.54157	0.980227	6.06541	1.0858910457094
TCGA-CM-6169	1.08493150684932	0	6.712	5.90439	4.99874	8.04191	1.08479	9.58675	5.25767	4.94544	0.644067	2.76555	1.83388	0.7268	3.54187	2.81867	2.43233	6.48131	5.91819	5.25865	2.10589	6.72145	1.77603	0.999665	0.839833	5.31861	0.756315	5.35526	0.0826629966062595
TCGA-CK-4948	12.3342465753425	0	7.46546	4.75104	5.04757	7.78645	0.93265	8.67305	6.74404	3.44275	0.9491	1.42221	2.06727	0.7268	4.88193	5.54067	2.18721	6.74499	5.87788	5.87345	2.02408	5.3066	0.880959	1.35515	1.69601	5.30344	1.15414	5.16095	0.625735573716086
TCGA-AA-A00Q	3.5013698630137	0	7.58015	5.485	5.74389	7.36376	0.851772	8.68613	6.42028	3.70418	2.06862	0.946363	1.50866	0.7268	3.75622	2.81212	3.02493	6.0457	5.70166	6.02215	1.10362	4.31474	0.81925	1.77141	1.30862	5.82661	0.672581	6.17867	0.770846436736209
TCGA-AA-3950	2	0	6.74905	6.50508	5.13027	8.45658	0.788109	8.09635	5.78136	4.14675	3.38261	2.38491	1.85082	0.7268	4.96301	6.77032	2.56936	7.0078	4.84256	3.95194	1.0469	7.53636	0.929382	3.6941	1.11025	5.3414	0.686237	5.34399	0.703014245945044
TCGA-DM-A282	11.5972602739726	0	6.83059	4.96422	4.55191	6.72678	0.788109	9.38497	6.37931	3.04624	0.644067	0.771993	1.34335	0.7268	3.20406	4.51832	2.75655	6.34788	5.26245	3.35612	1.4241	3.83919	0.83063	0.677886	1.4428	5.58448	0.615718	5.12837	0.274658223811844
TCGA-AA-3861	2.5041095890411	0	7.26091	5.99439	4.94691	7.34101	1.33774	8.75833	6.25079	2.34688	1.25941	1.20156	1.12713	0.785466	3.84845	5.48577	3.05838	6.47359	5.57946	5.59427	1.62588	3.57125	1.09851	3.47007	0.832427	5.1553	0.615718	5.60636	0.267524205374632
TCGA-CA-5796	1.03287671232877	0	7.21992	6.20521	4.97662	7.74114	0.788109	7.86692	6.24278	3.77485	1.65654	0.712626	1.0395	0.7268	2.88633	2.47375	2.99673	6.7261	5.15517	3.58835	1.86412	3.29946	0.732584	0.806829	1.04735	5.33672	0.615718	6.19957	-0.058638
TCGA-CK-4950	7.12054794520548	0	7.11548	5.06974	5.07143	7.60844	0.84706	8.53154	6.17271	3.0842	2.30808	2.15163	1.49151	0.7268	4.72971	2.63061	2.54001	6.48215	5.42044	5.30941	2.13396	5.89269	0.901034	0.836183	1.30847	5.295	0.735963	5.79723	-0.290712
TCGA-CM-6680	1.0027397260274	0	7.11965	5.61633	5.23623	8.02081	1.14056	9.30476	6.46837	3.96825	1.73537	1.28819	1.77106	0.7268	4.0467	3.53331	2.33984	6.54966	5.85324	5.06545	2.35506	5.00548	1.5364	3.91549	2.25932	5.49804	1.41124	5.68232	0.84000531456566
TCGA-AA-3833	1.32876712328767	0	6.43236	5.23252	4.40632	8.39826	1.03849	7.17319	6.4535	3.35231	4.04432	2.00696	3.12046	0.7268	4.5098	4.81475	2.54681	6.25863	5.24095	6.14165	1.76392	7.17758	2.23059	1.18273	1.00776	5.53304	0.841852	5.84229	0.824766854691535
TCGA-AA-A029	4.33150684931507	0	7.68788	5.42131	5.15434	8.28781	1.10901	7.94169	6.80205	2.11528	2.27599	1.3342	2.37767	0.7268	4.43359	3.98963	2.00253	6.63372	5.01756	4.9322	1.19713	3.72	0.836391	0.731891	1.25392	5.58154	0.615718	5.83995	0.320427997068626
TCGA-D5-5537	3.78356164383562	1	8.2234	5.61922	4.81115	7.09864	0.896882	9.03001	6.70088	3.50217	0.859733	0.760909	1.16442	0.7268	4.12319	4.09652	0.76816	6.94956	5.8237	4.58126	1.43496	5.84453	2.30742	2.70955	1.73184	6.18692	0.648919	5.51463	0.994468716374413
TCGA-AA-3679	1.25205479452055	0	6.86008	4.70883	5.25672	8.18096	0.788109	8.09989	6.50383	2.30223	0.644067	1.10959	1.68642	0.7268	4.47764	3.81153	1.69287	6.66336	5.41362	4.51391	1.97117	4.8316	0.873456	1.16444	2.64456	5.96886	0.692593	5.36037	0.790746288358742
TCGA-AA-3854	3.0027397260274	0	6.58163	5.4424	5.33721	7.6527	0.788109	8.5697	6.5988	2.73509	2.99492	0.901973	1.21106	1.09122	3.82915	3.0486	2.18401	6.51311	5.195	5.03609	1.96485	3.46891	2.47396	0.754109	0.810724	6.07734	0.661289	6.11859	0.390964608292045
TCGA-AA-3549	1.75068493150685	0	6.02429	4.53109	4.50442	7.5288	1.30116	8.7644	5.8169	3.2851	1.12663	1.1877	1.51651	0.775665	4.21638	1.58925	1.99947	5.80128	5.62099	5.67461	1.93212	7.19942	0.719782	2.12435	0.849513	4.54127	0.722567	5.26204	-0.0205013
TCGA-G4-6309	7.12328767123288	0	7.22323	5.439	5.12682	7.65211	0.788109	8.04846	6.78307	3.1262	0.688984	0.768968	1.95245	0.7268	5.55049	5.18132	3.2772	7.36627	4.98329	4.74198	1.64758	5.01832	0.746364	2.90866	1.37915	5.79754	0.799601	6.29676	-0.0541533
TCGA-NH-A8F8	1.4	1	7.1249	4.74713	5.06331	7.38099	0.858476	9.08887	6.35459	3.57382	2.78868	0.889735	1.63933	0.7268	2.87595	4.17138	1.73999	5.92139	5.74732	3.9031	0.903876	5.24403	0.950923	2.24053	1.92653	6.26263	0.879883	4.68557	1.98427324004705
TCGA-A6-6142	2.09041095890411	0	7.25918	5.33388	4.84899	8.95903	1.216	8.67185	6.12373	4.08957	1.21507	3.60825	1.9568	0.763002	3.45069	5.43533	2.19221	6.34491	5.93055	3.72751	1.4893	7.46468	1.70085	4.08063	1.38244	5.00817	1.23002	4.80673	1.5386402136551
TCGA-F4-6570	0.515068493150685	1	7.01952	6.29728	5.1129	9.01963	0.821922	8.16362	5.95378	4.39476	4.44189	0.918813	3.22523	0.7268	4.1551	2.28697	2.83388	6.38179	6.37545	4.28023	0.657973	6.40129	1.13027	0.665756	2.82592	6.19169	0.615718	5.85688	1.10219487724601
TCGA-A6-A567	5.15342465753425	1	6.23887	5.2035	5.30485	7.20397	0.924678	7.63717	6.02832	2.75288	0.644067	0.888333	1.47679	0.783137	4.12218	3.06455	2.88791	6.6856	5.26831	4.13831	1.32361	6.25271	0.729665	3.8779	1.50618	4.96086	0.738502	5.52724	0.644544204586358
TCGA-D5-6920	1.03287671232877	0	7.1545	5.40773	4.69392	7.69906	0.902364	9.30886	6.29293	4.05701	0.870765	1.55709	1.60778	0.7268	4.90705	5.31074	2.783	6.36168	5.61166	4.04156	3.10369	6.78012	0.702114	1.84767	2.01718	5.99163	0.615718	5.84123	-0.18188
TCGA-AA-3939	1.08219178082192	0	7.66777	6.06219	4.02355	7.04385	0.788109	8.43652	5.47426	2.46559	0.966168	1.10802	1.42482	0.7268	3.71657	4.59727	2.09596	6.83469	5.37863	3.08629	1.36684	6.52337	1.10158	3.49364	0.892297	4.89301	0.79228	5.3945	-0.0910008
TCGA-AU-3779	1.20821917808219	0	6.75319	6.00389	4.1584	7.26999	1.04098	8.69609	5.97372	3.12354	2.01112	0.922194	1.74549	0.7268	3.99883	3.88318	1.408	6.65041	5.75263	5.43899	2.4698	5.73531	1.25047	0.768711	1.68373	5.32674	0.615718	5.01146	-0.0498026
TCGA-AA-A00A	3.16986301369863	0	6.63123	5.67841	5.48004	8.35461	0.788109	8.92904	6.2439	3.57752	0.710793	1.08782	1.74745	0.7268	4.50987	1.70356	4.00275	5.89288	5.64012	5.06835	1.29002	5.94738	0.75752	2.12391	1.87866	6.409	0.673475	5.73785	0.0391190464232421
TCGA-G4-6626	0.00273972602739726	1	6.70899	3.86306	5.87514	6.72167	0.891654	8.27823	7.18398	3.55991	0.716143	1.18339	1.95015	0.755407	4.64473	2.8787	1.412	6.29475	5.41404	6.41411	0.940091	5.39466	0.885001	2.31031	2.57673	5.59936	0.647383	6.07069	1.81025129321778
TCGA-D5-6538	1.42739726027397	0	6.68878	6.00137	5.60947	6.3866	1.11234	9.51317	5.96869	3.54225	3.176	0.712626	2.20737	0.7268	4.31635	6.77703	2.12992	5.95296	5.18605	5.17435	1.5014	3.19321	1.26499	4.28684	1.64708	4.55579	0.674041	5.71874	1.02595888560123
TCGA-A6-2678	3.52328767123288	0	7.58324	5.73774	5.61168	8.01872	0.788109	10.0623	6.43139	3.47587	0.711454	1.53965	1.23217	0.7268	4.92337	3.94903	4.28746	7.27716	5.39561	4.20598	1.85838	4.50931	1.00211	3.49658	1.82847	5.42061	0.615718	6.29636	-0.524106
TCGA-AA-3713	1.58630136986301	0	6.34586	5.73621	5.83884	7.49868	0.911673	9.23614	6.50047	3.86286	2.8485	1.08024	2.44518	0.7268	5.43688	6.27435	2.7581	6.565	5.56165	3.69119	1.83415	6.14423	0.672091	0.702588	1.75745	5.95416	0.804322	6.11621	0.421410346445469
TCGA-G4-6317	3	0	6.89547	4.67131	4.91846	7.99722	0.810026	8.77008	6.35999	2.88347	0.644067	0.976877	1.74047	0.772206	3.70515	6.02395	2.80968	6.43981	5.6156	4.37392	0.64764	4.13379	0.67342	3.13257	1.7079	4.79404	0.631223	5.51017	1.29347238696199
TCGA-AA-A01X	2.16712328767123	0	7.15473	5.53331	5.17353	8.2447	1.17984	9.18824	7.493	2.74009	1.6982	1.44089	1.59528	0.814814	3.42517	5.21176	2.12731	5.70966	5.91135	2.50652	1.89091	5.35845	1.39069	1.90458	1.66683	5.60888	0.713566	5.27371	1.02659322536075
TCGA-D5-6898	0.627397260273973	0	7.54118	5.8333	5.42898	8.0124	1.00325	9.15396	6.47132	5.14267	0.805701	1.33095	2.92844	0.752956	4.51614	5.25317	3.49648	7.05838	5.55957	4.25039	2.1181	5.96278	1.40646	1.9062	1.21661	5.45179	0.909168	5.67342	0.252292077966419
TCGA-D5-6533	2.12328767123288	0	6.91766	5.50121	5.55422	8.07592	1.03729	7.93486	7.00319	4.57703	0.832126	2.88274	1.68932	0.7268	4.53454	5.7396	4.42084	6.44262	5.41433	2.19924	2.4902	4.38656	1.40991	2.81002	2.85963	4.9986	0.716545	5.61409	0.495016295256675
TCGA-QG-A5YW	2.45479452054795	0	6.01571	5.57985	4.18037	7.61573	0.877133	9.1393	6.49836	3.48932	0.842808	0.882082	1.54361	0.7268	3.70543	3.68087	2.02391	6.23166	5.69988	5.21834	1.71682	5.15221	0.850373	2.02555	1.02759	4.92322	0.715044	5.17489	0.207988732143968
TCGA-AA-3696	0.419178082191781	1	6.70172	5.49164	5.54629	8.49256	1.17386	9.07024	7.29493	3.48352	3.40236	1.55457	2.23366	0.7268	4.63488	7.13894	4.06697	6.04222	6.53827	4.42074	1.71263	4.91136	0.654762	3.78325	2.56278	5.90044	0.615718	5.36256	1.57510574715145
TCGA-AA-3555	2.4958904109589	0	7.45296	6.36558	5.23412	7.63199	1.09783	9.28906	6.50897	3.90793	4.06553	2.08544	3.49429	0.833988	5.62373	1.72037	2.74179	6.87999	5.76053	4.73599	1.86713	5.79157	3.85456	1.16775	3.21786	5.46875	0.615718	6.06557	-0.304988
TCGA-AZ-4614	0.471232876712329	1	6.69496	4.18655	4.57571	6.92546	0.846918	8.70971	6.33631	2.80761	0.763016	0.930278	1.88036	0.820034	4.14209	6.12595	0.810951	7.08214	6.27801	6.83449	0.938998	5.67577	1.29105	2.29583	1.14651	5.87962	3.78001	4.24675	1.9600587730005
TCGA-AA-3866	1.41917808219178	0	6.74986	5.91206	5.55678	8.58257	0.859408	8.41366	6.29236	3.84459	0.917597	0.97327	1.61723	0.7268	4.22748	3.11663	2.81533	6.57655	5.8672	3.93007	1.54054	5.68928	1.22627	2.98576	1.6379	5.15698	0.679796	5.53227	0.562731413586628
TCGA-AZ-6608	0.161643835616438	1	7.90941	3.53941	4.97043	7.00274	0.815423	9.30469	6.14431	2.49231	0.644067	0.748579	1.08975	0.7268	4.4741	6.95673	2.5371	6.85378	5.45156	3.49616	1.1172	3.57444	0.783142	2.11145	1.4054	5.80489	0.664454	5.49491	0.937264643398975
TCGA-SS-A7HO	5.01095890410959	0	7.03356	5.53029	5.3018	6.66997	1.14685	8.42316	6.99091	3.73511	1.76817	3.11358	2.59883	0.7268	4.78054	6.94611	3.0799	6.54227	5.44264	4.24383	1.86923	4.55772	1.22098	3.64674	3.15835	6.03398	1.24608	5.46059	1.36166760518258
TCGA-DM-A28G	5.06575342465753	1	6.94746	4.70528	4.60252	6.50062	1.2308	8.8535	5.76876	3.0048	2.51638	0.770571	1.3359	0.7268	3.41013	5.92073	3.28141	5.99747	5.1696	3.63457	1.21772	2.9657	0.858414	2.9484	1.22181	5.47553	0.822538	5.42622	0.843522201148306
TCGA-CA-5254	1.05753424657534	0	7.33318	6.13099	4.98781	7.29484	1.41859	7.17145	6.63307	3.51531	3.0518	0.787561	1.30211	0.750363	3.74634	4.02467	2.27424	6.42617	5.95498	4.75432	0.831025	3.49082	1.17724	0.627611	1.90784	5.44849	0.717462	5.4701	0.978962204255725
TCGA-AA-A01Q	0.0849315068493151	0	6.81321	4.72242	4.8298	7.82786	0.938383	8.46745	6.05949	2.94879	1.91371	0.780079	2.28479	0.7268	4.29026	1.37855	2.88499	5.78618	4.98569	4.13177	0.826597	4.05872	1.22769	0.778681	1.25837	5.48222	0.662371	4.51368	-0.0931123
TCGA-AA-3514	0.0849315068493151	0	7.43507	5.79046	3.83434	6.77958	1.57098	8.61713	7.37417	2.35399	1.98171	1.75927	1.97331	0.785832	4.6108	5.48275	0.63501	5.99599	6.30738	2.64875	1.96364	5.04484	1.62662	1.62337	3.26072	5.26371	0.969171	5.17571	0.617185366689127
TCGA-AA-3977	2.08493150684932	0	7.42264	6.12678	4.86736	7.55908	1.05328	8.70524	6.51608	3.18112	2.20047	0.891625	2.22125	0.7268	5.69795	4.87734	2.20348	7.25561	5.18181	6.41134	1.90005	5.16973	1.84239	1.25675	2.19298	5.94125	1.15093	6.23092	-0.237486
TCGA-G4-6297	6.86575342465753	0	6.6875	5.84872	5.07334	7.84534	0.788109	8.89389	6.19614	4.61729	1.11245	2.36401	1.99337	0.7268	3.59969	2.25351	1.77907	6.22791	6.12174	4.64521	1.61961	7.7478	0.936098	2.44899	1.98865	5.6361	0.9443	6.00901	1.03593887599888
TCGA-D5-5538	4.55068493150685	1	6.71167	5.77813	5.69057	8.90868	0.827634	8.73468	5.70424	4.40867	1.18418	0.951281	1.39734	0.7268	4.61683	3.89311	2.95741	7.18772	5.82841	5.09357	0.69143	6.49603	1.29549	0.987456	1.07616	5.29845	0.961391	5.71278	0.437678362580497
TCGA-AA-3980	0.663013698630137	0	6.48823	5.2781	5.18066	7.80384	0.904107	9.38681	6.21844	3.62965	0.644067	0.712626	2.20241	0.774442	4.81954	2.71157	2.26934	6.49633	5.17165	6.89949	1.65886	3.52132	1.50131	2.52414	1.78434	4.95734	1.44366	5.41592	0.0596751184246612
TCGA-AY-4071	0.0794520547945206	1	6.05806	5.16316	4.34511	8.17573	0.840205	7.86052	6.44753	2.52321	1.14414	2.77116	1.82414	0.7268	2.99113	2.65916	2.42782	6.28566	5.87496	4.49688	2.12223	6.40781	1.02699	1.45428	1.02176	5.52697	0.79338	5.51147	0.62880171857667
TCGA-F4-6463	2.97808219178082	0	7.73301	5.04957	5.11541	7.56811	1.13974	9.08992	6.06592	4.38844	1.00585	1.29929	2.04989	0.7268	3.93496	6.27705	2.98668	6.55054	5.09692	5.18813	2.33536	6.07415	1.36227	4.46935	1.04482	5.79819	2.00339	6.00994	1.01310523766713
TCGA-AA-3710	2.24931506849315	0	7.12871	6.05657	5.12694	8.27541	0.788109	6.74564	6.4968	3.53439	3.67243	1.64476	2.67174	0.7268	4.90601	3.26723	1.90157	7.54081	6.23062	6.11807	1.71209	5.45926	0.979195	0.758508	2.05088	5.63173	0.760035	5.48478	0.833275797322035
TCGA-AA-3556	1.91780821917808	0	6.79563	5.45478	5.15607	8.34063	1.69963	8.04789	6.42286	3.40916	1.21392	0.981598	1.50818	0.843251	4.76795	3.52221	2.76222	7.13147	5.30885	4.07194	1.91892	3.52147	2.26325	0.942199	1.09113	5.51241	0.68215	6.28447	-0.142292
TCGA-AA-A01R	2.91780821917808	0	5.71144	4.96643	4.88441	8.22938	0.788109	8.07542	7.27642	2.92333	0.644067	0.712626	2.36775	0.7268	5.13062	2.06808	0.632025	6.98581	6.16147	2.38825	0.631167	4.4944	0.905271	0.817508	3.14464	5.92721	2.95454	5.86837	1.12287322619909
TCGA-AA-3697	7.08767123287671	0	6.56929	5.11687	5.16056	7.48451	0.833294	9.00336	6.36784	3.76738	0.69079	1.16724	1.79661	0.7268	4.62301	4.76891	2.87186	6.92335	5.76217	3.8303	2.4163	5.74353	0.982215	0.826035	1.35656	5.45494	0.770915	5.51522	0.0170458543361771
TCGA-DM-A1HB	11.3041095890411	0	6.71236	4.66358	4.70248	7.8581	0.788109	7.94975	6.19306	4.04899	2.54755	0.837486	1.85033	0.7268	4.65447	4.94931	2.90785	6.82432	4.82197	4.49523	0.615966	5.86985	0.819283	0.652611	1.08819	5.29849	0.615718	5.28649	0.509727872653761
TCGA-AA-3681	0.498630136986301	0	7.16527	4.65801	5.23336	8.02552	1.10325	8.67816	6.32791	3.55539	3.29171	1.349	1.70326	0.7268	4.81729	5.28579	2.31466	6.69015	5.45335	6.1502	2.23675	5.0464	1.02756	0.653797	1.23572	4.74458	0.83505	5.72852	0.347261160504615
TCGA-AA-3531	2.83561643835616	0	7.01098	4.99482	4.9604	6.94721	0.963426	8.07633	7.19466	2.82927	1.77102	0.937407	1.62135	0.7268	4.65026	6.93744	1.62144	6.69438	6.16621	2.44264	1.61575	3.86012	1.0829	1.66029	2.51346	5.83488	0.615718	5.53845	1.40614759465762
TCGA-AA-3845	0.003	1	5.68229	5.71401	5.99543	7.51618	0.788109	6.34822	6.41545	3.26891	5.49949	1.18506	4.20342	0.7268	4.30378	3.93847	4.24391	6.86897	5.87489	5.30137	1.40611	8.24097	4.19212	2.2832	1.34197	5.96771	0.829819	5.58524	1.82441230388355
TCGA-AA-3660	6.50684931506849	0	5.95677	4.86053	5.62705	7.66746	1.11114	8.37091	7.04534	2.94963	1.14337	0.890613	1.58816	0.7268	5.01452	4.87346	2.16708	6.56716	5.5698	5.68904	1.82064	3.58758	0.871524	2.35334	1.03597	6.10707	0.648053	5.7358	0.954721988020828
TCGA-AA-A02R	1.83561643835616	1	7.62266	5.78915	5.50513	9.28008	0.788109	6.64751	7.09419	3.73731	4.15731	0.968835	5.58466	0.7268	5.33738	5.51076	0.8127	6.87519	5.9466	3.69759	0.482108	6.33787	0.654762	0.701248	3.30796	5.83575	0.678617	5.21679	2.29377439404426
TCGA-AA-3532	2.41643835616438	0	7.02704	5.21336	4.88496	7.92345	0.788109	8.6879	5.94123	2.68672	0.762574	0.7886	1.60191	0.7268	4.94142	2.36723	2.26127	7.02347	5.73944	4.98069	1.86771	4.46886	0.777964	1.32769	1.56524	4.69357	0.815109	5.56747	-0.563507
TCGA-AZ-4313	6.32876712328767	0	6.61589	5.11431	4.5393	7.64505	0.788109	8.27396	7.38702	1.9204	0.899879	0.712626	1.87917	0.7268	4.97384	4.71821	1.68086	6.8674	5.33143	6.56048	0.702162	4.30413	0.702536	1.35676	1.60276	5.4505	0.839988	5.43227	0.510309900869549
TCGA-G4-6588	2.18082191780822	0	6.6717	5.3897	5.59811	8.0708	0.788109	8.18118	6.52324	3.49014	4.19928	0.956312	4.04061	0.7268	6.03356	6.40541	3.11117	6.866	4.91211	6.80897	1.03879	4.72931	0.819843	2.2686	1.98364	5.94657	0.651933	5.61522	0.960338522012217
TCGA-G4-6322	2.16986301369863	0	7.50998	5.55959	4.72937	7.69084	1.11688	9.14774	6.48258	3.93647	3.28906	1.54381	2.46527	0.7268	4.69487	1.54995	3.63197	6.64707	5.46118	3.14777	2.20535	6.28142	2.00917	0.891261	1.94563	4.4339	0.639341	5.97058	-0.998545
TCGA-AA-3875	1.5041095890411	0	6.64307	5.82353	5.102	7.66675	0.788109	8.66116	6.74924	2.36909	1.20641	1.17362	1.56873	0.7268	4.78092	4.95098	2.52805	6.72498	5.4379	4.4973	1.66457	3.6126	1.11118	2.14641	1.27276	6.16523	0.688759	5.66735	0.196329738298553
TCGA-D5-6531	1.47945205479452	0	6.46422	5.24499	5.74166	8.41947	1.01108	9.09686	6.01032	3.88805	3.31311	0.800068	1.46282	0.7268	4.7189	5.60202	1.25107	6.55096	5.41123	6.13164	0.899572	4.46771	0.779154	1.07879	1.03731	5.47951	0.894627	4.60142	1.22555
TCGA-AA-3489	0.586301369863014	1	6.21037	5.8582	5.17644	7.6657	0.959266	9.25953	5.98909	4.6152	1.03912	4.28105	2.93687	0.7268	4.43617	4.94481	2.78862	5.56685	6.49278	5.45302	0.622437	6.83051	1.88366	2.44097	2.4263	4.89672	1.60225	5.24582	1.27627830698151
TCGA-AA-3949	2.16712328767123	0	6.80464	6.05031	4.75504	8.67472	0.788109	7.10442	5.90728	2.59099	2.8347	0.938469	2.76082	0.7268	4.51493	2.68344	0.688588	7.28992	5.0507	5.12997	0.584314	6.1726	0.843166	1.74136	0.892984	5.09461	1.27135	5.43472	0.600355387010539
TCGA-AA-3662	0.504109589041096	0	6.62715	4.98093	5.01515	7.1226	0.850853	8.54539	6.33799	3.03491	1.50435	1.07784	2.53757	0.7268	4.27485	5.80597	1.98679	6.49987	5.4793	5.91482	2.46613	4.56841	1.36531	2.27762	1.49086	6.16242	0.852301	5.24909	1.06877093845223
TCGA-AA-3850	0.003	1	7.12272	5.12192	4.20989	7.4062	0.921835	8.12094	6.20561	2.91404	1.07635	2.28172	1.74856	0.7268	4.17659	2.42847	2.55587	6.1438	5.39172	3.01447	2.02276	5.69817	0.831416	0.967918	1.22587	5.88285	0.615718	5.32151	-0.366448
TCGA-AU-6004	2.25753424657534	0	6.48609	5.74459	5.46926	7.94463	0.819144	8.51589	6.44362	4.01281	2.36946	1.27432	2.73133	0.7268	4.82181	3.49543	1.76904	6.68414	5.76719	3.55048	1.79962	6.59536	0.968645	0.985006	1.31166	5.83618	0.723426	6.06406	0.548012394725933
TCGA-CM-4747	2.08493150684932	0	7.34954	4.58104	4.62141	8.15938	0.788109	8.979	6.94458	2.89501	1.03231	1.40869	1.57452	0.7268	3.3358	4.42067	1.53359	6.12945	6.37416	3.44375	0.800605	4.72816	0.654762	1.01764	1.50263	5.2591	0.615718	5.71359	1.30234102873663
TCGA-AA-3494	0.0849315068493151	0	7.19432	4.72523	4.63444	7.50883	0.788109	7.64014	6.41644	3.25841	0.706282	1.00104	1.63785	0.7268	4.4055	5.65665	3.5577	6.79805	5.9023	5.39914	1.93369	4.35439	0.923979	1.98683	0.931521	5.78513	0.819792	5.2332	0.545265655297775
TCGA-AZ-4615	2.74520547945205	0	7.08475	6.59117	4.91469	8.26482	0.788109	7.90716	5.51254	3.30297	4.26689	1.05502	2.44054	0.7268	4.86738	5.55467	2.35757	6.28093	5.50971	6.06424	0.845028	5.74953	1.04268	0.679997	1.02668	5.46086	0.668192	6.03737	0.306212714866434
TCGA-AA-A010	2.91506849315068	0	6.90941	5.34437	5.21039	8.24159	1.12036	8.66243	6.15374	4.13792	2.01094	0.712626	2.50559	0.7268	4.71776	7.49763	3.47053	6.30814	5.49104	5.75655	1.18241	4.5148	0.654762	1.81427	2.72075	5.83242	0.774093	5.34461	1.23010641860937
TCGA-AA-3819	2.08493150684932	0	6.98385	5.31796	5.22868	7.04612	0.886245	8.84727	6.70269	2.76815	0.695566	0.955514	1.48442	0.806031	4.86407	5.91858	1.6254	6.73327	5.27633	3.3117	2.09885	4.34361	0.76004	1.89072	1.58466	6.01086	0.703733	5.85483	0.418263646394424
TCGA-AA-3989	0.663013698630137	1	7.45109	5.06889	4.76735	8.0837	0.966431	8.07226	6.33278	3.67361	1.08917	1.07511	1.65948	0.7268	3.98971	4.94489	2.01932	6.32647	5.61612	2.84413	2.02801	5.29658	0.784879	2.00562	1.99631	5.7484	0.671501	5.3963	0.882028055601595
TCGA-AA-A01C	1.25205479452055	0	6.85462	4.61172	5.18899	7.72058	0.788109	8.36961	6.65995	3.4063	1.12027	0.881605	2.25626	0.7268	4.49512	3.87511	2.12175	6.04311	5.69303	5.16559	1.70957	4.94941	0.922535	1.0084	1.77072	5.06709	0.842154	5.17497	0.695493030971989
TCGA-A6-6138	1.87671232876712	0	6.62253	6.38294	5.73983	8.35896	0.788109	8.43627	6.02525	4.56616	1.90307	2.34013	1.56927	0.756049	4.37232	3.05356	3.34219	6.81796	5.83969	3.19731	2.39969	5.71803	2.16344	0.984013	1.08238	4.80836	0.615718	6.34942	-0.309989
TCGA-AA-3814	0.003	0	6.54591	5.7176	4.84379	7.74578	1.00847	8.04579	6.48418	2.82165	2.81576	1.42648	2.00873	0.7268	4.04722	2.72462	2.392	6.60732	5.58037	4.41096	1.63612	5.39691	1.13735	2.4553	1.12136	5.56996	0.718761	5.58217	0.441802929491483
TCGA-A6-6652	2.05753424657534	0	6.54008	4.8074	5.38017	7.44723	0.788109	9.6564	6.87507	3.16129	2.89941	1.00114	1.28262	0.754536	4.24476	5.46454	3.24016	6.21598	5.00017	1.93436	1.83062	5.71672	0.79787	1.71741	1.88819	6.31809	0.646917	5.62423	0.590924515392266
TCGA-AA-3831	1.4986301369863	0	7.0307	5.46013	4.61643	7.867	0.938859	8.89915	6.66319	3.01393	0.644067	1.56411	1.61128	0.7268	4.87988	5.75594	1.87899	6.37576	5.3984	5.24048	2.04931	5.42663	0.937884	2.2579	2.61585	5.94655	0.615718	5.75003	0.494889704404109
TCGA-WS-AB45	5.83561643835616	0	5.06471	6.35496	5.30021	7.58004	0.788109	8.04068	6.18934	5.83106	2.69141	2.82104	3.29185	0.7268	4.10363	3.17799	4.59093	6.03855	5.76237	6.27666	1.72015	10.0382	1.59409	0.915709	1.27129	4.67885	0.646787	4.91252	0.382110723999859
TCGA-A6-5659	2.53698630136986	0	5.4749	4.43875973333333	5.12329223333333	4.89092853333333	0.819393233333333	8.47601293333333	4.74002966666667	3.81477086666667	0.997214033333333	1.10897046666667	1.65835856666667	0.822010066666667	3.56879613333333	2.39807636666667	1.84254746666667	5.80614576666667	3.93544183333333	2.93675876666667	1.37282	4.80058853333333	1.18085	3.46604786666667	1.06298443333333	4.10197666666667	0.894362	4.79614653333333	0.364035284655758
TCGA-CK-5912	4.09041095890411	1	7.4549	5.60475	5.54581	7.12638	1.04291	9.32612	5.94685	4.37459	0.644067	1.44898	1.30564	0.7268	4.75446	5.40734	0.813163	7.06468	5.65012	5.07296	2.07662	4.66932	1.15366	3.95896	1.63297	5.6716	0.914443	5.57314	1.05899320337898
TCGA-D5-6537	0.4	1	7.37613	5.94983	5.39734	6.9807	0.859662	8.9549	6.79807	2.77891	2.18108	0.892284	1.97577	0.784567	5.31017	6.02837	3.00964	7.11447	5.87091	5.09651	1.5266	4.90257	0.923401	3.30891	1.11111	5.27414	0.648418	5.54465	0.223349009475564
TCGA-DM-A0XF	3.18356164383562	1	7.85539	4.47755	5.44556	7.66051	0.812042	8.7498	6.61322	2.66236	0.764369	0.834271	1.85795	0.7268	4.32127	6.66145	1.06809	7.45733	5.59862	4.48191	1.4798	4.62865	0.905396	2.73098	2.77255	5.81793	0.908651	5.39334	1.84144600572513
TCGA-CM-6171	1.16986301369863	0	7.43719	6.07064	5.81437	7.60535	0.788109	7.5202	5.74884	3.66323	3.86742	0.804517	2.37839	0.7268	4.68976	5.74724	4.09189	6.36065	5.82912	4.58184	2.14092	4.7107	1.48067	1.70003	1.45006	5.45035	0.739755	5.1139	0.434930217687328
TCGA-AA-3870	2.4986301369863	0	6.38581	5.02526	5.02993	8.62107	1.0336	7.87285	6.47313	2.78361	4.52374	1.54275	2.441	0.7268	4.04753	2.01999	1.54911	6.33995	5.55193	5.77175	1.24329	6.12456	0.886816	1.08854	1.18483	4.70259	0.982836	6.23325	0.848614042925461
TCGA-AA-A00E	2.5013698630137	0	6.53979	5.60385	5.21046	8.86239	0.788109	7.87045	6.60417	3.60607	4.87963	0.971366	3.33223	0.7268	5.13955	6.48832	2.75846	6.83701	5.85295	5.9099	1.20783	5.50824	0.968001	0.762666	1.61375	5.08773	0.798153	6.22794	1.06292347683906
TCGA-CM-6161	1.25205479452055	0	6.73302	6.41467	5.35529	7.15387	0.958252	8.7681	6.25972	3.75863	0.752301	0.848031	1.68824	0.7268	4.63419	5.69845	3.6482	6.66664	5.69251	3.92656	2.47083	4.1482	1.14198	2.50561	0.830309	6.24885	0.825953	6.43358	-0.104992
TCGA-AA-A02J	0.419178082191781	1	6.95198	4.30484	5.41703	7.44256	0.968507	9.2032	7.2	3.09062	0.830097	1.14142	1.41719	0.7268	5.30497	6.63102	1.11629	6.74012	5.19288	1.61728	1.07619	3.54208	0.654762	3.10294	2.38349	5.78905	0.778286	5.55018	1.34257824676777
TCGA-D5-6539	1.04109589041096	0	7.01889	5.48006	5.74983	8.20923	0.824252	8.2152	6.42666	3.8913	0.978303	0.972801	1.64673	0.7268	4.84793	2.91509	4.19987	6.21088	6.13225	4.90209	2.61234	5.17824	0.731422	2.0439	1.34045	5.81484	0.710693	6.3512	-0.117372
TCGA-DM-A1DB	3.69315068493151	1	6.91013	4.64992	5.73642	6.91448	0.788109	9.64459	7.23581	3.00648	0.821948	0.908215	1.23996	0.763413	4.19565	5.85062	2.0568	7.0032	6.03053	5.47666	0.492235	4.19745	0.773291	0.656798	1.54944	6.55447	0.893995	5.78256	1.57363947275821
TCGA-AA-A01F	2.66849315068493	0	6.09574	4.95382	4.91158	7.87026	0.788109	8.57992	6.34305	2.08966	0.969175	1.51006	1.2642	0.7268	3.32849	1.7064	2.16294	5.86077	5.06514	3.29355	0.931502	3.94684	0.805083	2.54805	0.925409	5.3027	0.615718	4.92674	0.453475814575914
TCGA-AZ-6598	4.11780821917808	1	6.55515	5.73661	5.60359	8.25472	0.788109	7.92659	5.81368	3.28695	3.23098	0.712626	2.96792	0.7268	4.44768	6.42312	4.40333	6.32701	5.91386	5.37953	0.590185	6.49188	0.804591	2.51983	2.45776	4.93576	0.648131	4.87407	1.28404201091057
TCGA-AA-3858	2.58904109589041	0	6.87783	5.14903	4.85356	7.93103	0.788109	8.48121	6.87661	2.6244	0.959394	1.34648	3.47527	0.7268	4.80771	4.40491	1.67797	6.35243	5.41475	4.80893	1.9891	4.35063	0.726639	0.695511	1.48044	6.03966	0.615718	5.58966	0.387565029760987
TCGA-CM-4743	1.92054794520548	0	6.36696	4.83221	4.42537	8.27009	0.788109	6.9788	6.54987	3.26157	2.27073	1.98195	4.69772	0.7268	3.69918	5.66553	1.37038	6.97393	4.87437	6.18777	0.702181	5.36188	1.00762	0.709124	1.1267	4.9032	0.760042	5.17005	1.74559114852992
TCGA-AA-3554	1.4958904109589	0	7.28361	5.74103	4.83466	8.46205	0.788109	8.07587	6.54862	3.6697	1.76919	2.19498	2.26577	0.7268	5.01507	1.91667	1.60648	6.65867	5.86531	4.66261	1.33501	6.87495	0.871911	1.03104	1.0515	5.39679	0.854876	5.60087	-0.00804068
TCGA-A6-2682	1.16164383561644	1	7.50068	5.2086	4.41892	7.21507	1.21587	8.27172	6.72654	2.92931	1.85839	2.6087	2.009	0.7268	3.96747	3.7022	1.52001	7.002	5.83008	4.60899	0.977869	7.49673	0.955986	2.75573	1.27072	5.36064	0.72364	5.42195	0.97765625582127
TCGA-AA-3872	0.003	0	6.13749	5.40435	5.32507	8.55568	0.843189	7.90095	6.82808	3.35741	1.35552	4.18632	1.79601	0.7268	4.15562	3.46556	1.92058	6.34383	6.12782	4.2833	0.710172	7.0997	0.825208	3.41519	1.24596	5.15243	1.04461	5.16563	1.51548006904846
TCGA-AA-3678	3.91780821917808	0	7.49139	5.06636	4.96891	7.33135	2.10493	8.9599	6.57689	3.15255	0.69698	1.43795	1.50902	0.7268	4.73729	5.86658	1.64466	6.73483	5.50281	4.98313	2.53188	3.82837	0.788413	2.23438	1.06049	5.842	0.706029	5.88264	0.379324769405654
TCGA-AA-3672	0.003	0	6.74389	5.24651	4.82335	7.94988	1.13831	7.62068	7.3646	2.7149	3.41821	0.950814	3.65078	0.7268	5.05959	4.35836	1.9277	6.39355	6.42638	4.82104	1.38337	6.33718	1.02762	1.1665	2.95197	5.82886	0.615718	5.28701	1.36412221126989
TCGA-D5-6923	1.03561643835616	0	6.82189	4.88849	5.603	7.07754	0.875586	8.95615	6.61117	3.92392	0.762902	1.25709	2.54098	0.7268	5.0805	5.98744	1.64728	6.80008	5.67578	6.81523	3.71348	7.35589	1.18497	0.756804	2.21818	5.81478	0.768257	5.61979	0.670616951592337
TCGA-AA-3812	2.92054794520548	0	6.98851	5.62346	3.95029	7.89987	0.998763	7.27197	7.06728	2.63992	3.1108	3.35316	2.34683	0.815224	3.61633	3.88694	2.06447	5.86155	6.45085	4.37239	2.07875	5.68907	0.714462	2.51379	2.28829	5.24769	0.714109	5.48136	1.07278308979128
TCGA-AA-3680	0.917808219178082	1	6.91043	5.3622	5.51661	7.60875	0.875642	9.12813	6.75077	3.44726	3.66721	1.36086	1.60155	0.99106	3.18081	3.13427	3.0538	6.4737	6.22019	5.24847	1.72787	3.32955	0.91988	1.57719	1.14757	5.87249	0.971083	5.82719	1.03856861517238
TCGA-NH-A6GC	1.06575342465753	0	5.53123	4.91533	4.95656	7.11767	0.788109	6.73682	6.62472	3.46139	0.689466	0.876915	1.65839	0.7268	2.76168	2.50651	2.15624	5.95761	5.25193	6.48715	1.59926	5.5136	0.83439	1.38187	1.07379	5.32606	1.19329	5.92626	1.41700394315336
TCGA-A6-4105	1.21095890410959	1	7.13553	5.60923	5.18624	7.60459	1.19651	8.93262	6.54651	3.40823	2.45372	1.67595	2.43638	0.7268	4.98478	6.60509	2.06344	6.76021	6.07093	4.2681	2.32979	6.73836	1.10465	2.66964	3.15523	5.76098	0.68465	5.32413	1.12011956060258
TCGA-AA-3867	2.0027397260274	0	6.82582	4.98985	5.1398	8.49701	0.788109	8.80446	6.09337	3.49046	0.873597	0.814028	2.60125	0.7268	3.95697	4.88536	2.97557	5.80008	5.45416	5.26422	1.2227	4.83374	0.892698	1.75735	0.799624	5.61855	1.88536	5.97396	0.787382933605327
TCGA-AA-3970	3.0027397260274	0	6.52495	5.50207	4.09145	8.11856	0.865249	8.79114	5.83976	3.02825	1.00358	1.22581	1.72038	0.7268	4.57174	3.55094	3.12142	6.92831	4.77757	4.82065	1.8321	4.17753	1.02671	2.29067	1.47686	6.08042	0.615718	5.76952	-0.511525
TCGA-5M-AAT6	0.794520547945205	1	6.47023	5.1177	5.88869	7.8761	1.04323	6.47061	6.39777	3.71483	1.2266	3.12616	4.30572	0.76357	5.42031	6.06841	1.07089	6.70464	5.68961	6.09809	0.583606	8.15546	2.93557	2.5257	1.65849	5.62085	1.31975	5.02536	2.48712483556607
TCGA-D5-7000	0.854794520547945	0	7.59286	5.72078	5.6159	7.47072	0.788109	8.60089	6.44228	3.89548	3.34231	1.48009	1.68129	0.7268	4.76401	4.63106	3.38688	6.87999	6.0195	3.03942	2.31839	5.32801	1.08974	0.810951	1.88071	5.59099	0.701156	5.99473	0.0886992874055817
TCGA-AA-A01K	2.58356164383562	0	7.02071	4.72086	4.92179	7.89431	1.0285	7.68365	6.47409	3.50992	2.23714	1.57532	2.59721	1.1745	3.62129	4.07849	1.63835	5.95846	5.31683	4.49809	2.20044	5.29558	1.69399	1.20061	1.73798	5.70361	0.728346	4.87038	1.29532705715028
TCGA-AA-3955	1.74794520547945	0	7.1638	5.58722	4.70975	7.19895	0.788109	8.1177	5.39161	3.05355	0.841764	1.16582	1.3297	0.7268	4.94972	3.62856	2.99444	7.51825	5.15799	3.70271	2.13198	4.8029	0.811412	0.666032	1.83127	5.64601	1.01215	5.6948	-0.833702
TCGA-AA-3860	2.58904109589041	0	6.47795	5.06853	4.86293	7.41132	2.17182	8.81586	6.61072	3.70107	1.39323	2.35889	1.51215	0.7268	4.19103	2.57391	2.28565	6.46842	6.12123	4.1652	2.42725	6.75657	0.75462	1.7215	2.12616	6.14016	0.671989	5.08583	0.558842117432239
TCGA-G4-6293	11.0986301369863	0	7.23717	5.41007	4.78466	8.0739	0.822221	8.48426	6.54889	3.40436	0.679268	0.960664	1.68609	0.7268	3.46198	2.74257	2.8191	6.32582	5.80158	2.13643	3.11137	5.40827	0.779497	3.28947	1.01001	5.67423	0.895565	5.88548	0.103965759496687
TCGA-AD-A5EK	1.36986301369863	0	6.87023	5.76079	5.6075	7.24074	0.817471	9.53508	7.0556	3.71878	3.22161	0.96175	1.66394	0.819599	4.45476	2.7267	1.48907	6.5483	5.08129	2.78885	2.03124	4.57386	1.2247	3.10662	2.68319	6.31633	0.668207	5.209	0.769662210669946
TCGA-AA-3842	3.08493150684932	0	7.23576	5.15656	5.52439	8.1679	1.36824	8.62232	6.3508	3.24535	1.46305	1.68308	1.70065	0.7268	4.947	3.85112	0.79601	7.02095	5.50037	3.8287	1.62668	4.46358	1.04545	3.82643	1.51549	4.93304	0.905129	5.77859	0.869639518570853
TCGA-CM-6166	1.83287671232877	0	7.66879	4.68793	4.9734	6.66077	0.970694	9.607	6.17986	3.80205	1.56744	0.946507	1.62531	0.7268	4.41304	6.65693	2.44684	6.83088	5.32226	4.65352	1.76231	4.61887	0.980628	4.05149	1.27649	5.22195	0.700515	4.91239	0.853921932361666
TCGA-D5-6540	1.34520547945205	0	6.76484	5.5696	5.05994	8.63432	0.863356	7.59834	6.61491	3.77922	3.63651	0.986672	3.46555	0.7268	5.3455	3.49068	3.19066	6.77436	5.76761	5.65156	1.93076	5.76715	0.935924	0.626707	2.25657	5.57301	0.71572	6.00544	0.282198825015273
TCGA-F4-6809	1.1041095890411	1	6.92059	4.93729	5.03805	7.94435	1.10318	9.25312	6.04144	4.35511	0.96836	2.78415	1.89719	0.7268	3.57269	5.51133	3.15806	6.102	5.84278	4.25187	0.459441	6.94263	1.50148	2.72439	1.13428	5.07259	1.2173	5.634	1.34528714992431
TCGA-NH-A50T	1.51506849315069	0	6.88272	5.63781	5.06541	6.41061	0.872627	8.17514	6.65765	2.66776	0.644067	0.786589	1.59164	0.7268	5.01774	4.81052	2.97816	6.41864	5.40177	4.97378	1.41958	4.11001	0.843991	1.68874	2.0477	5.85007	0.78652	5.40335	0.0843514293139447
TCGA-AA-3517	3.24931506849315	0	6.67857	4.80569	4.68871	6.82632	0.788109	7.94293	6.72172	3.23482	0.711349	1.67597	1.71461	0.7268	3.59219	4.21971	1.96723	5.58014	5.93426	4.02568	2.17883	5.40877	1.02977	2.56511	2.19751	6.37466	0.784229	5.36119	1.43109234036482
TCGA-AD-6888	1.29315068493151	1	7.75974	5.02014	5.08479	8.99614	0.788109	9.11221	7.68178	2.08044	0.733324	0.894794	1.10364	0.7268	3.69686	6.35074	3.02384	7.11733	5.44721	3.88534	1.17348	3.85866	0.68649	1.86528	1.05126	5.70482	0.767343	5.75048	0.750501953241028
TCGA-D5-5540	4.67397260273973	0	6.2971	4.97684	4.76572	5.61402	1.82398	8.74646	5.71051	2.19818	0.843945	0.765909	1.63415	0.7268	4.57656	5.5309	0.897267	7.18227	5.01313	2.46932	1.1421	4.42235	0.954823	2.08747	1.32475	5.38583	0.652445	5.36416	0.504938091396838
TCGA-CK-4947	1.46301369863014	0	6.91404	5.88838	4.89969	7.41952	0.853744	9.18287	5.20214	3.58116	0.678089	1.67834	1.25546	0.7268	4.5969	2.40487	2.40747	6.81511	5.4944	4.68231	2.43833	4.91853	0.725042	2.79398	1.27781	5.08912	0.615718	6.19244	-0.718271
TCGA-A6-6140	2.01095890410959	0	7.06925	5.02561	5.64632	7.77814	0.788109	9.5347	6.68349	3.67142	0.682845	1.20721	1.41732	0.7268	5.35393	3.93948	4.04203	6.95405	5.68252	3.07311	2.06892	5.00494	1.05901	0.67579	1.64248	5.65919	0.776068	6.30344	-0.619971
TCGA-CK-5915	0.003	0	7.88082	5.99559	5.55632	7.05905	1.26474	9.83323	6.19132	3.8333	0.644067	1.01876	1.22008	0.7268	4.96321	4.56942	2.23628	6.63966	5.59376	1.80669	2.61913	4.7586	0.723367	0.97618	1.13585	5.29736	0.615718	6.21045	-0.843385
TCGA-D5-6926	0.753424657534247	0	7.31669	5.48061	5.40716	7.74789	1.69684	9.37607	6.4694	4.914	0.800743	1.15627	2.1184	0.7268	4.87832	4.6383	2.29789	6.71331	6.0351	4.32474	1.35604	6.79075	0.979731	1.93333	1.9772	5.88263	0.651212	5.93975	0.823155954565832
TCGA-AA-3685	3.08767123287671	0	6.21201	4.72572	4.37443	7.38655	1.11928	7.55603	7.14733	2.14738	0.702363	1.18495	1.9635	0.7268	4.37981	5.84443	1.96661	7.14719	5.83647	4.16907	1.6757	4.78717	0.983574	0.651753	1.09865	5.64658	0.666245	5.51126	0.773225778032018
TCGA-QG-A5Z2	2.60821917808219	0	7.09591	5.61362	5.87559	7.41513	1.02214	9.25745	6.56285	2.78314	2.94988	0.918517	2.12964	0.7268	4.82226	3.89324	3.76617	6.73959	6.04072	4.15327	1.67593	3.90605	0.757364	1.82369	1.66854	6.10908	0.665713	6.4175	0.201997117533754
TCGA-AA-3663	0.580821917808219	0	7.22613	6.72159	4.46314	7.8035	1.5554	8.74582	6.46647	2.59236	1.96285	0.864619	3.22469	0.7268	4.81856	5.79849	2.37533	7.26084	5.31909	2.59622	1.38137	4.55589	0.780983	0.647879	0.983776	5.47743	0.615718	6.10176	-0.527478
TCGA-AA-A01Z	3.08493150684932	0	7.04461	3.88694	5.61992	7.56876	1.30791	9.37999	6.05089	2.20622	1.73822	1.61775	1.85058	0.7268	4.42277	4.44553	2.19384	6.38896	5.35525	2.8018	1.58932	4.88524	1.12818	1.10713	1.17508	5.84312	0.615718	5.66147	0.649325815315163
TCGA-T9-A92H	0.991780821917808	0	7.42972	5.7133	4.98385	7.09146	0.788109	8.84342	6.446	3.01138	0.675351	0.751973	1.1991	0.751232	4.57318	2.60101	4.0774	6.81591	5.63085	4.41922	1.40459	3.97752	0.734733	3.07864	1.99369	4.49641	0.643002	5.43314	-0.648445
TCGA-AA-A03J	3.41369863013699	0	6.9222	4.10844	4.59322	7.78175	1.30019	8.97367	7.0898	2.2158	0.982956	1.34862	2.4899	0.7268	4.42896	4.86059	2.39218	5.82392	5.87563	2.92058	1.83948	3.77204	1.4621	1.54614	2.25967	5.90522	0.821112	5.53818	0.797295371467649
TCGA-A6-5662	1.96712328767123	0	6.25176	5.23725	5.33196	7.64483	2.14185	6.42348	6.18862	3.2478	2.24149	0.98328	1.69377	0.786584	3.03067	2.80466	3.00275	6.37825	5.80013	2.86348	1.03326	5.29349	3.43143	3.62572	1.07868	5.89248	0.948038	5.81397	1.90806040261471
TCGA-CM-4748	2.16986301369863	0	7.04335	4.99305	4.95299	7.84635	2.39243	8.47008	6.34566	3.6192	0.644067	3.33283	2.73295	1.36537	3.87693	4.85652	2.19935	6.99829	5.33054	5.91047	1.71694	5.98367	1.11073	1.94344	3.97443	4.65924	1.30799	5.40333	1.29198461982617
TCGA-CA-6718	0.838356164383562	1	5.79727	5.955	5.57695	8.51541	0.788109	7.94168	6.27637	4.42818	3.84648	1.11608	3.9052	0.755541	5.53469	4.62887	1.31841	7.25772	6.22216	6.4486	0.570209	6.76153	3.81789	2.71252	3.40636	6.1649	0.930506	5.6484	2.38904705601228
TCGA-A6-6651	1.81369863013699	0	6.13559	6.04255	4.77887	8.30461	1.21223	8.11523	5.58427	4.41433	0.855023	3.40057	2.41392	0.748599	3.88779	5.49341	2.12103	5.82679	5.97202	4.64631	1.27863	7.65203	0.92315	3.46678	1.25721	4.97564	1.3735	4.54015	1.29937311572801
TCGA-AA-3492	0.00273972602739726	1	7.09279	5.61328	5.39317	8.6415	1.00258	8.97121	6.86342	2.41773	2.48409	0.810158	3.28758	0.787336	5.5533	2.48836	2.15211	7.77574	6.20143	3.91246	1.61727	4.92624	0.848341	2.21047	2.0036	6.33112	0.615718	6.14702	0.287197956419845
TCGA-5M-AAT4	0.134246575342466	1	6.27983	4.7539	5.69589	6.85088	0.881476	8.96758	6.68633	3.61925	2.08408	0.871363	3.14998	0.7268	4.15446	5.43443	2.2221	6.22948	5.64434	6.62953	1.35434	3.9147	1.84252	1.69226	1.95583	5.56758	0.699761	5.3351	1.73210025938739
TCGA-AA-A00R	0.0821917808219178	0	7.04828	5.20435	5.76429	8.45065	0.858603	8.65029	6.34565	3.29293	2.87466	0.970337	4.23307	0.7268	5.69008	1.51076	0.653284	7.0784	6.07629	5.33474	0.806605	5.27577	1.47862	1.59631	1.73949	4.91632	1.31195	4.96826	0.813251963355522
TCGA-AD-6889	6.93698630136986	1	7.39789	5.44832	5.16247	8.15265	0.822623	8.39828	6.51475	3.23321	3.51265	1.10532	1.99541	0.7268	4.50464	7.0283	3.27605	6.7034	5.5315	3.37941	1.18326	5.58486	0.98592	0.755456	1.28298	5.802	0.705997	5.90242	0.711359735410302
TCGA-CM-5344	1.83561643835616	0	7.36201	4.34593	5.07952	7.45635	0.915942	8.50682	5.79873	4.09001	0.711525	1.21907	1.52633	0.753325	3.48815	5.01741	2.42151	6.19935	5.45674	5.4077	1.04256	5.60291	1.32556	2.117	1.23147	5.41661	1.00466	5.5455	1.41613160186222
TCGA-CM-5860	2.66849315068493	0	6.90156	5.34078	4.94711	7.85214	0.788109	8.45527	5.98122	3.76861	0.744839	0.954113	1.75938	0.7268	4.83994	5.10108	1.54685	7.31203	6.00958	4.95811	2.00248	5.0289	1.17003	2.36035	0.879876	5.01292	0.660378	5.76069	0.48902649393318
TCGA-G4-6294	2.35068493150685	1	6.70586	5.51717	4.69666	6.95577	0.905042	7.62485	5.66928	3.62777	0.705567	0.751796	1.08064	0.7268	3.7908	5.17504	3.60217	6.47432	5.47702	3.28757	2.08522	5.2215	1.00086	0.721313	1.18431	5.44558	0.642584	5.03584	-0.0218042
TCGA-CM-6674	1.07945205479452	0	7.66023	5.5845	5.09698	8.12352	0.82981	8.65803	6.22557	3.37431	1.98775	0.712626	3.08764	0.792698	4.95506	4.80886	1.92959	7.06581	5.33981	6.05942	1.09636	5.50103	2.19301	0.887852	1.75343	5.14338	0.615718	5.38315	0.44457195211671
TCGA-D5-6927	0.786301369863014	0	6.99111	5.79947	5.55075	8.01335	0.788109	8.65003	6.89434	4.0064	0.932474	1.01455	2.75019	0.7268	5.61787	5.73704	2.97418	7.03375	5.99873	6.38398	0.859412	7.16152	0.860862	1.02096	1.56649	5.9626	0.705246	5.53246	0.652579769114915
TCGA-AA-3984	0.003	0	7.28755	4.96026	5.42238	7.37247	0.788109	8.88103	5.92177	4.17778	0.644067	1.89657	1.8089	0.7268	5.53625	5.54191	3.16447	6.95787	4.92606	5.08286	2.03463	5.66712	0.910586	2.41929	1.81226	5.19027	1.01854	5.87453	-0.0572031
TCGA-D5-5539	1.63287671232877	0	6.87778	4.93	5.24964	7.69615	0.854535	8.83679	6.42159	3.36059	1.38693	1.13025	1.3809	0.7268	3.7686	4.37003	3.71872	6.24062	5.56363	5.76148	2.1343	6.29259	0.873681	3.90339	1.17656	4.79186	0.732055	5.33834	0.604770698842816
TCGA-AA-3982	2.25205479452055	0	6.79587	5.43973	4.99084	8.35269	0.924658	8.82055	6.06867	3.63488	0.850333	1.18402	1.66402	0.940105	4.2587	5.05577	3.11983	6.64861	5.56436	6.08466	2.34745	3.8278	1.02473	2.28304	1.04729	5.16019	0.678376	5.99677	0.144418497594499
TCGA-AD-6548	1.78082191780822	0	6.95347	5.6177	4.92486	8.05843	0.788109	9.09983	6.20007	4.21532	0.710742	1.2712	2.23299	0.7268	5.36346	6.26041	2.38919	7.43568	5.7907	5.29825	1.14273	6.8062	0.805809	0.99329	1.19039	5.36406	0.977059	5.78607	0.240915887330517
TCGA-AA-3851	2.75616438356164	0	6.19635	5.13669	4.62255	7.54149	0.851206	8.0656	6.12714	2.99302	2.85071	1.01473	1.40847	0.7268	3.89328	5.66983	2.87929	7.30242	5.64842	6.52285	1.8298	4.25269	1.24061	1.03021	1.34869	5.54687	0.615718	5.64391	0.787021616164192
TCGA-AY-6197	1.78630136986301	0	7.17332	5.71448	5.41084	6.92683	0.853282	9.46819	6.72198	4.23157	2.29865	1.30677	3.25187	0.7268	5.01579	3.60632	2.7832	6.85589	5.93671	5.15652	2.64273	7.27047	0.916453	2.84245	1.93218	5.59613	0.836817	5.90298	0.25480263808933
TCGA-G4-6299	6.21369863013699	0	6.44004	5.04813	4.68689	8.35013	1.8405	7.86467	6.20325	3.75155	4.54992	2.06599	4.12622	0.7268	4.50444	3.61102	3.85487	6.47973	5.60985	6.35015	0.840782	7.71469	1.96346	3.27594	1.76329	6.25623	2.53671	5.73176	1.45722351579534
TCGA-AA-3552	1.08493150684932	1	6.53617	4.59057	4.74802	8.40754	1.38726	8.14085	6.76079	3.24805	0.957622	1.02893	1.77955	0.7268	4.16498	5.82671	2.29736	6.57345	5.81043	5.20319	1.83709	3.94022	1.06353	2.19299	2.71642	5.46838	0.615718	5.5649	1.42335251349683
TCGA-AZ-4323	0.117808219178082	1	5.62719	4.72311	4.84858	7.0477	1.73804	7.15291	6.02665	4.26496	2.68489	2.26959	3.82484	2.36605	4.20485	5.77708	2.14737	5.9783	6.60615	4.09596	1.35682	6.88923	3.96142	4.20505	3.23604	6.05965	1.22229	4.6842	3.12085770866222
TCGA-F4-6805	2.86849315068493	0	6.96928	5.42701	5.49097	7.84083	0.788109	8.9175	5.9971	4.40333	1.03777	1.23769	1.8173	0.7268	4.51286	5.1752	2.92594	6.7027	6.34747	5.69893	1.76489	6.54322	1.00181	2.98342	2.24715	5.71029	0.78064	5.61965	1.17393362201222
TCGA-CM-5864	1.25205479452055	0	6.95572	6.06468	4.49397	7.49299	0.876178	8.78706	6.12118	4.06305	2.42355	0.931428	1.76267	0.7268	3.94196	3.63818	3.30065	6.96881	5.8782	4.29429	1.47583	4.21583	0.920407	3.46306	0.908996	5.2884	0.655667	5.35635	0.181219101370528
TCGA-DM-A28E	9.99452054794521	0	6.8609	5.59754	5.08623	6.65734	0.788109	9.58589	6.05952	3.16371	0.889407	0.872669	1.23506	0.7268	4.6514	6.34042	3.25551	6.57717	5.39889	1.39095	1.24184	3.54143	0.689078	0.632933	2.42259	5.95721	0.615718	5.5563	-0.0708434
TCGA-D5-6929	1.11780821917808	0	6.97679	5.29032	4.67522	7.85941	1.20144	8.76522	6.24644	4.00343	0.763149	1.19399	1.89672	0.7268	4.30516	6.39421	2.90044	6.54594	5.31073	4.10301	1.32381	4.80314	1.0299	2.49152	2.16789	4.9466	0.752443	5.31024	0.686120752415284
TCGA-AA-3979	2	0	6.02203	5.06639	4.88751	7.34548	0.788109	9.76473	6.18414	2.48097	2.95641	0.877401	2.88264	0.7268	5.05151	5.68759	2.8453	7.60699	4.84787	5.35549	1.00836	4.44065	1.2101	1.94252	2.27868	5.06426	1.11313	5.01504	0.292885764688607
TCGA-AY-A69D	1.48767123287671	0	7.45632	5.08403	5.45503	6.34531	1.07632	8.66118	6.12052	3.21433	1.10837	1.13007	1.49722	0.7268	4.99115	2.73686	2.65681	6.34792	5.62974	3.38104	2.1454	5.5229	1.07209	2.25861	1.33331	6.04698	0.708151	5.61382	-0.120911
TCGA-A6-2685	3.1041095890411	0	6.57551	5.88581	4.6498	8.22263	0.852473	8.24972	6.35792	2.9011	0.949173	3.98007	2.40014	0.7268	3.02106	2.67103	2.13889	6.01619	5.98757	4.99802	1.30849	5.92786	0.942198	2.24882	1.6936	5.87348	0.97746	5.51533	1.09101540173953
TCGA-D5-6534	3.60547945205479	0	6.66008	5.90346	5.11551	8.93044	0.922456	7.92132	6.40588	4.07164	1.30524	1.8345	2.51675	0.749186	2.67675	2.65536	2.5818	6.53059	6.64726	5.14284	0.944522	7.26058	1.8024	2.052	1.10431	6.05317	1.00893	5.96539	1.81731070975426
TCGA-DM-A1DA	0.624657534246575	1	6.21737	5.26905	5.32037	7.80182	0.809457	8.74664	6.41235	2.62486	3.49094	0.871697	3.88107	0.904716	5.04783	5.10617	1.22981	6.55921	5.25233	5.17413	0.603432	3.91595	0.936172	0.613211	3.82451	5.37223	0.672296	5.50373	1.39685290917779
TCGA-AA-A01T	2.75342465753425	0	7.26144	3.24152	4.56611	7.42343	0.788109	7.36385	6.95375	2.12726	0.71177	1.09402	1.14243	0.7268	3.96832	2.25786	1.68157	6.20741	6.01839	2.80386	1.302	4.50063	0.759124	0.880694	1.23329	4.88435	0.674577	5.61738	0.787176765319583
TCGA-AA-3675	3.92054794520548	0	7.16821	5.6967	4.56757	7.03624	0.817885	9.27635	6.63159	2.74344	2.63215	0.825344	1.33291	0.7268	4.34035	6.09935	2.9081	6.58056	5.60964	2.50675	1.50781	4.47709	0.970031	0.827049	1.24169	5.90083	0.615718	5.22195	-0.0395257
TCGA-G4-6304	4.46849315068493	0	6.42711	5.75192	5.24707	7.78505	1.19418	9.20312	7.06379	2.2443	2.21771	1.15931	4.32112	0.7268	4.75796	4.94121	3.06281	6.91384	6.03546	5.10746	0.479904	4.05984	1.16363	2.98279	3.1835	6.2719	1.11583	5.3042	1.4222470529751
TCGA-AA-3561	1.16164383561644	0	6.36751	5.60162	4.05311	5.89427	0.959481	8.19966	6.15383	2.28708	2.16647	0.712626	1.41359	0.774679	4.48009	5.41399	2.26638	6.70217	5.02687	2.58322	1.57001	3.30531	0.749563	0.733759	1.30002	5.50759	0.669337	5.44727	-0.364362
TCGA-AD-6965	2.20547945205479	0	6.82951	4.53381	5.62155	7.10387	2.38714	9.80266	6.46789	3.99548	0.888527	0.778534	1.73687	0.767915	5.29665	6.07348	1.19657	6.82269	5.97558	6.60588	1.46229	5.24902	0.975829	3.73619	2.46951	5.91088	1.59827	6.45518	1.73586098593521

## Sheet: Table S5
Supplemental Table S5. The risk score of patients with colon adenocarcinoma from TCGA database （all genes that were significantly associated with OS）
id	futime	fustat	ALDH2	ASAH1	CASP2	CTSD	ETS2	FASTK	FLT1	FOXD1	HAS1	MAPK12	ORC1	PHGDH	PPARGC1A	PSMA5	PTPN6	PYGL	SALL1	SERPINE1	SIX1	SYT1	TERT	ULK3	riskScore
TCGA-A6-6780	1.67671232876712	0	7.15836103333333	6.5124	5.25873333333333	6.69714	8.41786	4.83711	4.42789416666667	1.37553816666667	0.971205466666667	2.03243433333333	4.88399	1.53535093333333	5.14881646666667	6.67907113333333	5.04943	5.8489	0.480440233333333	5.01022426666667	2.92784976666667	3.23902896666667	2.03485686666667	4.22582573333333	-0.912367
TCGA-CM-5868	1.41917808219178	0	7.36713	4.63571	4.83896	7.75365	9.75892	5.98548	2.99196	0.750133	0.845185	1.54473	4.41683	5.62452	2.16504	6.75007	5.56171	5.30808	0.890959	6.65718	1.01818	3.17644	1.66964	4.7072	0.654727306862165
TCGA-CM-6165	1.33698630136986	0	6.73552	6.17333	5.39327	7.87293	9.22892	5.83044	4.23477	0.644067	1.04471	1.50489	4.39079	2.17115	4.15957	6.69583	5.6986	4.60205	1.8925	5.21918	1.57147	1.20601	0.931909	4.79239	-0.982756
TCGA-AA-3956	2.83561643835616	0	7.23035	5.33566	4.67759	7.76017	9.19015	5.39004	3.47763	0.816938	1.49099	1.49652	3.95443	4.09016	3.3986	6.34135	4.97238	4.33321	2.20511	4.98445	0.747554	2.94903	1.70697	5.53051	-0.252823
TCGA-AA-3527	0.003	0	7.07141	4.94117	3.71851	7.07188	8.30894	6.8026	1.54643	0.644067	1.29602	1.94074	4.22707	3.11609	1.35127	6.0926	6.16819	4.07375	1.16154	4.83381	0.691846	1.05928	1.919	5.59965	0.211274097009406
TCGA-CA-6716	1.01643835616438	0	6.62957	6.00477	5.31333	6.91591	10.1215	6.23324	4.19942	2.4641	0.849575	1.51134	3.36522	3.79267	2.60537	6.32629	6.07429	2.74053	2.64967	4.90239	1.61214	1.27018	0.946884	5.64345	0.0829023528662041
TCGA-D5-6930	1.11232876712329	0	7.03771	5.41422	4.87062	8.27655	9.12757	6.4852	3.48374	3.02435	2.01021	3.70455	5.49967	6.04342	2.27545	7.03204	5.67001	4.89646	1.11244	5.85808	2.49413	1.31413	2.15786	5.42708	0.611853803844776
TCGA-AY-A8YK	1.56986301369863	0	7.30173	4.85017	5.21571	7.49369	8.62677	6.1701	3.5421	0.644067	0.942464	1.36967	4.31769	6.0975	3.44019	6.42865	5.55779	4.56112	2.00638	5.53923	0.688653	3.56632	2.47549	4.87867	0.682065915578699
TCGA-CM-6164	2.41917808219178	0	7.08235	5.86194	5.36031	7.62324	8.60631	6.32542	3.72062	0.644067	1.33004	1.73862	4.46749	4.09669	2.50726	6.44862	5.6527	5.07532	1.33748	6.17523	1.14829	2.80111	1.78196	5.48941	0.529513372259807
TCGA-D5-6530	1.7013698630137	0	7.22728	5.64321	5.39324	7.83831	8.87709	6.25135	2.25701	0.679624	0.800207	2.56274	4.79461	3.48352	2.3471	6.54486	5.78398	4.25031	0.951739	5.24065	0.796248	0.809838	1.72695	5.71453	0.0415426332407103
TCGA-G4-6323	1.14794520547945	0	7.50833	5.26388	4.97209	6.79506	9.01186	6.1728	2.97829	0.644067	0.802321	1.30176	2.97056	3.16876	3.59952	6.34767	6.2476	4.48644	1.33542	3.64537	0.849865	1.32853	1.20471	5.76629	0.322224231361003
TCGA-NH-A50V	1.61095890410959	0	6.54772	4.71653	4.70212	7.7187	9.29047	6.19439	4.04418	1.17766	1.01865	1.71046	3.10474	2.42227	3.69965	6.29917	5.38574	3.04401	1.83464	6.365	0.851659	3.5405	1.97076	5.53537	0.543212348300196
TCGA-A6-5661	2.79452054794521	0	5.01389	4.29438	4.8792	5.54586	7.33883	4.59001	2.93012	2.1422	1.19484	1.96183	3.96266	2.79597	2.66804	5.07636	4.15586	4.36511	1.93769	5.18367	0.776829	0.733958	1.41862	4.20783	-0.157321
TCGA-A6-4107	2.7041095890411	0	6.5917	5.73373	4.5192	7.21655	8.2496	6.22584	3.00459	1.76677	1.05238	1.69419	3.88793	3.42881	2.85804	6.80692	5.57933	4.04222	2.12092	4.44527	0.706699	0.804663	1.15821	4.67799	-0.471119
TCGA-AY-4070	1.35890410958904	1	5.86257	4.71915	4.91666	8.12628	7.04092	6.4459	3.44512	1.82527	4.8354	3.12104	3.65486	3.81769	1.17302	5.73767	5.15966	4.42857	1.86267	6.47911	2.94031	2.89461	2.08786	5.6265	1.92859579081313
TCGA-QL-A97D	1.82465753424658	0	6.80599	5.31562	5.05386	7.12553	9.1744	6.27858	3.58295	0.707904	1.30722	1.3401	4.73434	4.11471	2.04099	6.57326	5.4209	5.62707	1.76745	5.92607	0.830403	0.713357	1.1868	5.09586	-0.222711
TCGA-AA-3530	1.58904109589041	0	6.98255	5.7881	5.52811	6.79426	8.66893	5.8535	3.0495	0.912784	0.712626	1.38077	4.57173	5.79896	3.50621	6.65909	5.25157	4.66909	2.00869	3.2088	0.868846	2.34937	2.42923	5.59443	0.101725330740208
TCGA-A6-5666	2.72602739726027	0	8.38934	6.05905	4.77858	6.30838	8.30139	6.34591	3.99414	0.845719	1.13445	1.46362	5.09847	3.51807	1.01446	7.10076	5.77905	4.56545	0.488378	3.89869	1.11191	3.59282	1.22986	5.17868	0.313346672666703
TCGA-AA-3655	5.08493150684932	0	7.23228	5.80001	5.98193	7.55132	9.00369	6.96654	3.45227	0.833716	1.07234	1.79207	4.91082	5.25455	4.11332	6.72811	5.69199	5.28481	1.99408	4.35802	2.17226	0.868627	1.08725	5.54526	-0.23316
TCGA-A6-5656	2.74246575342466	0	6.29393433333333	5.47005	5.12105356666667	5.66569586666667	8.27135096666667	5.11302623333333	3.56420273333333	0.918203066666667	1.1314	1.38465263333333	3.76899936666667	2.10165686666667	3.68240916666667	6.25913803333333	4.40260793333333	4.30216763333333	1.52327373333333	5.53714	1.04347633333333	2.74880713333333	1.53922743333333	4.74092016666667	-0.430496
TCGA-A6-6653	2.03287671232877	0	7.24382	5.19133	6.03104	8.14889	8.07257	6.16307	3.57594	4.67663	1.28917	2.7923	5.35309	3.61106	3.128	6.86364	5.30462	4.31643	2.75907	5.6653	1.33807	0.668701	2.23437	5.29173	0.00759540678841741
TCGA-DM-A0XD	2.03561643835616	1	6.93051	4.40904	4.28251	7.34569	7.68876	6.1642	2.75851	0.843214	0.739538	1.16086	3.85079	4.04005	0.669387	6.46137	5.23181	4.34826	1.00363	3.97687	0.772125	1.01479	1.43375	4.83055	0.746811037384788
TCGA-DM-A28K	8.18630136986301	0	6.91221	5.47611	4.50734	7.48361	8.05932	6.33848	2.75583	0.775283	0.712626	1.17834	4.29893	3.6626	1.91728	6.52463	4.94852	4.65326	1.28642	4.10781	1.06936	0.827473	1.89279	5.51121	-0.0482026
TCGA-A6-A565	1.35342465753425	1	6.53038	5.32794	4.80181	7.68158	7.72142	6.40379	4.79308	0.756788	1.34344	2.35614	3.85003	3.62693	2.94679	6.00621	5.82928	4.91308	2.38338	8.41968	0.726236	1.5479	1.78527	5.92381	0.743400212876789
TCGA-AD-6890	2.04383561643836	0	7.49012	5.02901	5.14413	7.39619	8.96072	7.22465	3.20504	0.786103	1.14173	1.88795	5.13039	6.38515	2.9136	7.01422	5.90347	5.98684	1.63022	6.59825	0.847794	3.13884	1.81848	5.92417	0.775122405321906
TCGA-A6-2676	3.57534246575342	1	5.79377	5.74954	5.34291	8.8407	7.0186	6.25015	3.74253	4.98741	2.86833	4.02632	5.83198	1.81989	0.695193	7.1482	5.9631	5.88364	0.856838	7.33903	0.847476	0.609085	2.50802	5.57848	1.13061802129672
TCGA-CM-5862	0.419178082191781	1	6.03893	4.95687	4.51822	7.26436	8.59942	5.6796	3.76781	3.75114	0.81847	1.36693	3.10631	4.92748	2.40916	7.12622	5.76504	5.78088	1.20065	5.33074	0.825075	3.99219	2.32212	5.00691	1.71035414636909
TCGA-AA-3815	2.75342465753425	0	6.74607	5.46545	5.71033	8.72829	9.54595	6.6305	3.05114	4.28124	1.06821	2.4219	5.53417	4.14981	1.95112	6.78618	5.89959	4.30071	0.946883	5.05253	0.919996	0.805835	1.91146	6.30644	0.582924447766446
TCGA-A6-6648	2.0986301369863	0	7.36509	5.00482	5.69945	6.66616	9.08388	6.23519	4.06752	0.754108	0.926708	2.49224	5.48812	5.31093	3.11873	6.65345	5.13198	7.10785	2.21685	5.03212	0.801633	1.99343	2.14301	5.50226	0.100342482201769
TCGA-D5-5541	4.66027397260274	0	6.88365	5.71591	5.34737	8.03627	9.62344	6.00282	4.01417	0.902834	1.0633	3.1741	4.76669	4.95432	1.50057	6.80407	5.98802	3.19495	1.37041	4.90944	1.37959	2.41799	1.48332	5.50065	0.710824755909528
TCGA-CM-6679	0.838356164383562	0	7.31327	5.09465	5.51898	7.78793	9.52925	6.35808	3.35242	0.644067	1.05124	1.87112	3.66947	3.73383	2.01451	6.15773	5.46933	3.7785	1.49477	6.99752	0.832719	1.16488	1.1822	5.64584	0.530059349251623
TCGA-AA-A02K	1.16712328767123	1	5.99508	3.86004	5.20524	7.26708	8.14825	7.07593	2.59004	0.669956	0.745082	2.24856	4.17039	5.42103	2.32082	6.4914	4.95643	1.82097	0.799806	4.36302	0.75889	2.90799	1.79753	5.18304	1.36811604579505
TCGA-A6-3810	3.04383561643836	0	5.67034503333333	5.62726	4.52399956666667	6.21983296666667	8.56170533333333	4.58082	4.17750796666667	0.967978966666667	1.63483436666667	1.60657153333333	3.40533103333333	3.14853726666667	3.09401	5.84075	4.88499	4.19080133333333	1.29346	6.35292	1.31767	2.72107656666667	1.27075723333333	4.72562	0.0317354892688534
TCGA-CM-6677	0.923287671232877	0	6.39441	6.02179	5.30676	7.52611	8.66347	6.27453	4.00967	0.747188	0.959619	1.6555	5.1659	3.13306	2.5347	6.9893	5.57269	5.70996	2.01631	5.84224	0.761975	2.40395	1.41788	4.67805	-0.380745
TCGA-G4-6306	3.72328767123288	0	8.00677	4.10176	5.04028	7.85175	8.5874	6.84906	1.63006	0.742388	0.775475	1.02465	3.72335	4.09601	2.37456	6.80435	5.89653	2.36684	1.35055	3.63034	0.732256	3.10324	1.24711	5.77581	0.837169913746239
TCGA-AA-3693	0.003	0	6.47518	5.8226	5.54299	7.18163	9.23198	5.96978	2.83745	0.693853	1.00102	1.45578	3.98982	5.34593	2.09876	6.83008	5.56201	4.51018	1.49865	2.98567	0.982373	2.23855	0.962915	4.93026	0.366959369325122
TCGA-AA-3712	0.003	0	6.25218	5.86649	5.85393	7.01802	8.82722	6.75467	4.38385	0.713068	0.995001	1.61094	4.40342	3.19149	3.01478	6.36347	6.00152	4.62774	2.81949	6.68508	1.22058	0.752651	1.55853	5.70819	0.0142241909575147
TCGA-AA-3837	3.24931506849315	0	6.74712	5.47167	4.66712	7.83557	8.81183	6.69032	2.70439	3.89744	1.81228	2.26784	3.67218	4.53422	2.47877	5.8575	5.89751	6.51969	1.79011	5.01801	1.21647	2.72653	1.09756	5.17061	0.814291922293192
TCGA-A6-3807	2.88767123287671	0	6.45526	5.22573	4.47853	8.27011	8.93862	6.0535	2.78174	0.910568	2.08283	1.82085	3.86304	3.14166	2.21715	6.93423	5.41697	5.68448	1.70783	6.05919	0.971799	2.32729	2.34831	5.32661	0.371458178273476
TCGA-CM-6170	1.25205479452055	0	6.93305	5.29838	5.8833	7.24038	9.03661	6.3694	3.87904	0.644067	0.796982	1.46297	4.10591	3.31152	2.34314	6.54046	5.87176	4.11904	1.89405	4.92961	0.791159	2.59712	1.50464	5.40182	0.613742030652984
TCGA-AZ-6600	1.00821917808219	1	6.49016	5.38115	5.15274	8.38162	8.2937	6.50532	4.31232	3.35282	2.04783	2.65583	4.43846	2.57664	2.35782	6.41162	5.70308	5.94527	1.32966	7.47031	0.887566	3.21749	1.47993	5.8106	1.08449263258424
TCGA-AA-A00O	2.25205479452055	0	7.38154	6.22311	4.45447	8.68823	9.18966	6.26746	5.71764	2.99415	0.869074	2.78727	3.02922	5.53429	4.16641	5.99234	5.78098	3.31241	2.01576	5.4842	0.815208	3.07762	1.6658	6.57308	0.941341749364695
TCGA-AA-3941	2	0	6.92654	5.71169	4.73037	7.89291	7.15208	6.24619	2.26011	3.95002	0.79195	2.57899	4.05428	5.56086	3.36601	6.90212	5.0671	4.42836	1.27366	3.38146	1.24622	0.952064	1.13585	5.7222	0.409650725576147
TCGA-F4-6856	2.94246575342466	0	7.4379	5.88127	5.52327	8.06144	8.96077	6.63384	3.32652	0.950649	1.02181	2.90854	5.39778	3.76587	2.92519	7.16016	5.62762	5.88937	1.21698	5.13549	1.00034	0.972946	1.18058	5.7229	-0.250725
TCGA-DM-A1HA	7.12328767123288	0	6.52232	4.51296	5.13575	7.23675	7.96775	6.65922	2.34416	1.90063	0.784723	2.68295	3.68736	2.29873	2.60136	5.89341	6.13479	4.19743	0.460158	4.17735	1.44238	4.99903	2.20709	5.27173	1.77789163928351
TCGA-AA-3495	3.08767123287671	0	6.81666	5.14833	4.77107	7.10739	8.28529	6.04328	2.85327	2.58699	1.1781	1.71072	4.50739	4.23914	2.51261	6.97495	5.39583	4.91966	2.00692	3.79688	0.76426	3.13	1.47773	5.13828	0.236068588288167
TCGA-AA-3862	2.5041095890411	0	6.61043	4.95173	4.9495	7.86767	8.57279	6.27461	2.30945	1.03188	1.91525	1.11529	3.77942	4.52297	1.47161	6.75098	5.39389	5.84862	0.834538	5.9603	0.744829	2.16421	1.39853	5.29679	1.00221810190886
TCGA-F4-6460	2.66301369863014	1	6.38999	5.18212	5.56851	7.81624	8.3988	6.99683	4.33814	1.4137	1.35487	1.83787	2.88674	2.84161	1.71576	5.40601	5.85212	3.95884	3.61837	4.19172	1.0635	3.96522	1.71696	5.95639	1.48265793927206
TCGA-CM-6162	1	0	7.15528	6.43001	5.63161	8.09764	9.27038	5.8268	4.58781	0.836379	2.66788	2.23549	4.88266	4.17585	2.56656	6.70154	5.84327	5.93234	2.23509	9.33933	1.38655	1.64425	1.15237	5.30594	-0.127393
TCGA-G4-6302	0.003	0	6.4122	6.10843	4.72778	8.17793	7.95441	5.93254	4.30089	1.68712	4.435	3.01781	3.46275	3.79165	2.70052	6.32585	4.87645	5.53333	0.96637	8.27634	1.39697	3.72748	1.43008	4.81901	0.929314475921692
TCGA-AA-3511	0.580821917808219	0	6.36635	5.62664	5.02536	7.2235	9.44703	6.17421	3.37594	0.698046	1.34463	1.48316	3.89699	3.74107	3.55438	6.69811	5.39558	3.46152	2.22521	5.25019	0.879683	0.970044	1.46622	4.76062	-0.636701
TCGA-AA-A017	1.25205479452055	0	7.04096	4.16898	4.96561	7.93612	8.83812	6.47691	2.98462	0.900443	1.08444	1.83719	3.30349	3.86147	2.44053	6.18795	5.56334	2.61912	1.31726	4.81821	0.7401	0.717943	1.4117	5.11245	0.691314438165508
TCGA-CM-6167	1.24931506849315	0	6.79301	6.32829	4.77367	8.0454	8.4979	6.11668	4.94626	1.68106	2.52868	2.98012	3.12472	3.36373	1.97131	6.24555	5.60062	5.89008	0.849318	5.81676	0.878521	2.68393	1.4615	5.20444	1.17843549349173
TCGA-AA-3553	2	0	6.5617	4.96475	4.80575	7.3389	8.51563	6.33609	3.518	0.767053	0.791864	2.98615	4.50123	5.36642	1.49054	7.0991	5.63334	5.09899	1.76041	4.84312	1.10736	2.75046	1.01268	5.50665	0.961723197729058
TCGA-CK-6751	1.41917808219178	0	7.18356	5.2433	5.1189	7.15967	9.10393	6.10607	3.41466	1.21263	1.07969	1.73028	4.73144	4.01762	2.19906	6.77698	4.9133	5.07565	1.63775	5.66075	0.916915	2.27566	1.44227	5.62903	0.0355025186817839
TCGA-AA-A02E	0.246575342465753	1	6.7285	5.02615	5.00884	8.43891	8.19106	6.55467	2.99229	1.09673	1.99722	1.68434	3.85035	3.65185	1.45339	6.3639	5.59298	5.92935	1.26172	5.36063	0.693934	2.80471	4.17797	5.4174	1.62498093018918
TCGA-DM-A1D6	1.56164383561644	1	6.83361	4.36648	5.72497	7.12041	8.02682	6.89659	1.9981	0.736742	0.759983	1.14114	3.85321	5.4282	2.41922	5.85438	5.52456	7.2304	1.06251	2.95011	1.30794	3.80606	1.82064	5.03984	1.66640891825431
TCGA-AA-A01S	0.0849315068493151	0	7.46608	4.40537	4.71163	6.92042	8.76478	6.64948	1.52729	0.759352	1.16283	1.12489	5.02498	7.02296	2.81599	6.56922	5.50659	6.23539	0.988399	2.80964	0.654762	0.677997	2.35671	5.28031	0.245808065925025
TCGA-A6-6141	0.698630136986301	0	7.056	5.5312	4.86954	7.95454	8.78046	6.29885	3.65106	2.34345	0.893771	1.39738	4.15128	4.14279	2.73011	6.27879	5.51903	4.07284	1.88593	3.3636	2.22385	0.908545	1.3231	5.43548	0.00563924864880416
TCGA-A6-2681	3.8	0	7.15528	5.16054	5.12866	8.26383	8.65979	6.71604	3.36974	1.76751	1.73315	1.58305	4.28685	4.50131	2.47691	6.82661	5.479	5.08471	1.50959	6.7897	0.72227	2.74966	1.6766	5.12254	0.661378198578482
TCGA-AA-A00N	0.334246575342466	1	7.20341	5.30267	4.59322	8.37623	8.29587	6.34986	3.79979	2.70158	3.27271	1.95853	4.28233	4.83868	3.44022	6.21979	5.42341	5.68489	1.96575	7.15583	1.35676	2.77699	1.23972	5.35886	0.360881420616847
TCGA-DM-A0X9	9.97534246575342	0	7.54287	5.72934	4.69897	7.0265	8.70767	5.99989	2.89555	1.28529	0.712626	1.50711	4.66232	4.60753	2.7224	6.68473	5.69597	1.73952	1.29024	3.55826	0.828385	2.83503	1.33855	5.47927	-0.178898
TCGA-AA-3684	0.003	0	6.79758	5.5894	4.2738	8.49227	7.5937	7.25257	2.63011	2.74912	1.73963	3.42165	4.16592	4.40766	1.80334	6.20307	6.04866	4.51708	2.64427	6.65343	1.02059	1.29738	2.1144	6.03146	0.810122821172184
TCGA-AY-A71X	1.61095890410959	0	7.18032	4.52846	4.95277	7.37175	8.73378	6.54273	2.36443	1.50696	0.712626	1.08671	3.18574	2.96162	3.52054	6.43817	5.76516	4.79472	1.21584	2.77584	1.12097	2.67106	1.51525	6.08636	0.777585544306219
TCGA-AA-A00U	1.41917808219178	0	6.67768	4.01594	5.446	7.53651	8.8411	6.35774	3.39047	0.912541	2.17872	1.36568	4.81395	6.0399	2.32504	6.78023	5.11948	6.1847	1.66963	5.82097	0.900927	1.78329	3.14011	5.19326	1.07922481635834
TCGA-DM-A1D8	1.04931506849315	1	5.59976	4.98494	5.23561	7.18151	9.26461	6.93559	2.36108	2.36866	0.851891	2.08841	3.72488	4.54765	0.887909	6.20196	4.91998	1.4251	0.882557	2.80172	0.788752	2.57349	2.15103	5.54442	1.32204884849883
TCGA-AY-6196	0.0164383561643836	0	6.05293	6.075	4.35564	8.99525	6.3233	5.90301	4.86403	2.09207	5.2063	2.5063	2.70385	3.73428	3.44395	5.79315	6.24397	5.83607	0.601425	9.00892	1.9622	0.972539	2.38318	5.80637	1.8505972019978
TCGA-A6-6650	1.71780821917808	0	6.84629	5.23751	5.45333423333333	5.97789653333333	8.36585553333333	5.87665	4.17073406666667	1.66228596666667	1.36953033333333	1.37602	5.1313	2.85679053333333	3.89846043333333	6.73382813333333	5.20778096666667	6.08234	1.63249676666667	4.87485	0.815114933333333	3.15048906666667	1.67101626666667	4.56533033333333	-0.348875
TCGA-G4-6625	7.64931506849315	0	6.65347	5.55834	5.46548	7.94079	9.15325	6.48474	3.57664	0.712055	1.33733	1.95016	4.58924	5.03779	2.91629	6.52504	6.05487	4.74044	2.02891	5.43547	1.18778	1.27095	2.00456	5.46241	0.334356838494082
TCGA-AA-A022	0.003	0	6.3549	4.97668	4.77703	7.93415	7.23453	6.77585	3.00864	3.32929	1.18862	4.36022	4.13226	4.41521	1.00727	6.28568	6.00466	5.85861	1.08852	5.22366	1.10085	0.717722	1.85114	5.58688	1.81630302802336
TCGA-F4-6459	0.717808219178082	1	6.3077	5.51643	5.45565	8.29533	8.05282	6.36136	5.33289	3.08261	2.30299	2.41616	3.99731	5.8975	3.86152	6.79831	5.78185	5.82384	1.03942	7.50688	1.61831	3.31005	1.16031	5.4768	1.62527283130128
TCGA-D5-6529	1.68219178082192	0	6.51982	5.89952	4.7948	7.65292	8.67012	5.96951	3.55683	1.47726	1.0889	1.94944	4.20205	3.21125	2.71506	6.75922	6.38387	3.23297	1.86995	4.61228	1.01804	2.87216	1.0867	4.89745	0.0470056250498027
TCGA-CM-5348	1.91506849315068	0	6.34938	5.83445	5.0746	8.75309	8.23566	6.66623	4.12545	3.83337	1.55488	2.95248	3.14785	4.64192	1.23462	6.71073	5.77252	4.25995	1.53956	6.2725	1.34807	2.17786	1.34347	6.12608	1.92917873351581
TCGA-A6-2679	3.74246575342466	0	6.51395	4.04287	3.31447	7.08967	7.89227	6.76767	1.6638	1.32507	1.42043	1.52255	3.58602	4.14748	1.24642	6.18382	5.61904	3.70121	1.58255	5.39436	0.930191	0.573935	0.760534	4.90453	0.305797531763416
TCGA-AA-A00D	1.58356164383562	0	6.52794	5.13822	5.1564	8.56903	8.51904	5.93319	2.83481	2.47362	1.23386	2.56252	4.10257	3.75929	1.75367	6.79735	5.95244	5.96369	1.32129	4.40568	1.12409	2.56678	1.44629	4.30353	0.892677723622744
TCGA-DM-A28C	6.78082191780822	1	7.41389	5.39057	4.48405	6.7766	9.1696	6.46769	2.6511	0.670567	0.902741	0.983302	3.45625	5.81441	3.32731	5.85245	5.66122	1.26721	1.27246	4.51815	0.749226	0.806577	1.45122	5.71029	-0.00947024
TCGA-CA-5255	1.03013698630137	0	7.11242	6.09264	4.61858	7.8898	8.04182	6.63063	1.98261	2.41543	0.712626	1.38237	3.03909	2.86493	3.00042	5.99097	5.43405	2.41916	1.25649	3.79592	0.820323	3.40727	1.05059	5.36581	0.240263239946452
TCGA-AA-3519	0.756164383561644	0	7.24397	5.31473	4.71672	7.09564	8.04876	6.52617	2.91909	1.06123	1.6954	1.45695	4.57564	4.13657	1.5243	6.51254	5.3831	3.78692	1.90953	4.81457	0.654762	2.83566	1.74189	5.00386	0.248273636705382
TCGA-CA-5256	1.03835616438356	0	6.58269	6.30531	4.11327	6.78741	7.88071	5.93832	2.30701	0.763268	0.789177	1.93082	4.2351	3.23809	1.99829	7.36304	4.92915	2.31992	1.80466	2.48859	1.25044	2.01068	0.847087	4.55914	-0.924603
TCGA-AZ-4681	8.8958904109589	0	7.53541	4.44323	4.58262	7.64298	8.286	7.1611	1.39567	1.09213	0.784847	1.27297	4.97482	2.71445	2.23511	6.99469	5.63636	1.32665	0.977671	2.33069	0.654762	0.573935	1.95676	4.67545	-0.530562
TCGA-AD-5900	1.01369863013699	0	6.91639	6.00582	4.9787	8.01801	7.86728	6.08334	2.93344	2.59817	0.814813	2.97973	4.58724	4.03567	4.30546	7.26617	5.98467	3.96824	1.46947	5.03746	0.838733	1.3157	1.12795	5.38467	-0.232011
TCGA-AZ-6599	0.564383561643836	1	6.91921	5.66924	4.54655	7.19522	9.49621	6.42928	2.82443	0.755588	0.978477	1.1178	3.02345	6.04605	3.58989	6.10766	5.58579	4.39657	0.756906	2.99164	0.927623	4.6322	1.3027	5.7815	0.933297434919372
TCGA-G4-6586	2.98356164383562	0	6.78388	4.56837	5.42636	8.86236	8.38971	6.89408	3.17849	4.17052	0.794738	2.5488	4.89247	3.04422	3.81841	7.19377	6.04108	4.99585	0.462097	3.74888	0.84943	0.716622	2.19341	5.93427	0.808181600267473
TCGA-AA-3518	0.0849315068493151	0	6.56327	5.36831	5.08213	7.30438	8.40755	6.58401	3.28276	4.87287	1.03184	3.7938	5.10017	4.79674	3.17811	6.78539	5.40068	6.86431	1.17622	4.44876	1.58569	0.636235	2.57249	5.94186	0.734286806515768
TCGA-NH-A6GA	0.827397260273973	1	6.27321	5.14237	5.83763	7.50687	7.60169	7.11547	3.49731	0.675259	1.48437	1.7355	4.06581	6.46799	2.2877	6.1243	6.17716	5.14909	2.09494	5.04021	1.2021	3.07624	4.14986	6.41939	2.41507706740115
TCGA-AA-3688	1.58356164383562	0	7.56858	5.08962	4.96204	7.74087	7.99406	6.34491	2.80693	0.759524	0.85678	1.46858	4.6614	5.07381	1.71757	6.72812	4.67511	4.68015	2.13666	4.06776	0.936669	0.990567	1.11296	5.41747	-0.1051
TCGA-A6-6782	1.69041095890411	0	6.80573	5.46314	4.53571	7.44147	7.66312	5.83488	3.94524	0.819002	4.73287	1.57533	3.57	4.89977	2.58457	6.08406	5.65102	4.65708	1.14571	6.16852	0.996286	2.33809	1.24314	4.59781	0.735288499936816
TCGA-F4-6461	0.926027397260274	1	5.84701	4.30751	5.04579	7.76237	8.0183	5.97486	4.45914	2.99186	1.08386	2.55948	3.64089	4.35455	3.73535	5.98881	5.64302	3.1282	1.1054	6.04559	1.1143	2.99516	1.30057	5.25972	1.42510732459308
TCGA-AA-A02Y	3.33150684931507	0	7.30372	5.28452	4.60157	7.42039	8.46445	6.3886	1.67783	0.833901	0.712626	0.883879	3.68866	6.02666	3.48137	6.5489	5.57955	0.917739	0.732672	2.87061	0.69391	1.84492	0.952934	5.23735	0.0409330803243595
TCGA-CA-6717	1.06301369863014	0	6.7696	5.99912	5.36235	7.67526	9.04209	5.78623	4.6885	2.24123	1.35057	2.27131	4.88325	5.60652	1.83369	6.45768	6.02857	6.0875	1.30919	6.05281	2.13318	1.89085	1.94967	5.01518	0.876405941235465
TCGA-AA-3846	1.41917808219178	0	6.69609	5.97867	4.82402	7.37626	8.86706	5.39721	3.16122	0.644067	1.51806	1.32932	4.31894	3.1608	1.91036	6.62207	5.1847	5.07681	1.58602	5.12094	0.755227	0.794594	0.966951	4.6308	-0.685036
TCGA-CM-5861	1.25205479452055	0	6.51599	6.04221	4.57971	7.57213	7.71748	5.88508	3.55875	3.27438	0.712626	3.24701	3.57951	4.47817	3.61338	6.46957	5.29708	5.98752	0.566141	5.47105	0.915889	3.1945	0.981713	5.0769	0.827415228207398
TCGA-AZ-6603	2.46301369863014	1	6.7994	5.32729	5.22798	7.41197	9.00196	5.90909	3.87514	0.701684	0.950467	1.75754	4.30431	5.45919	2.58757	6.58444	5.79581	4.42818	2.6173	4.84976	0.979912	1.0586	1.31758	5.45021	0.149333969853791
TCGA-A6-6649	2.01369863013699	0	6.96537	6.04122	5.07201	7.56931	8.24616	6.52447	4.42108	2.6921	1.62708	2.23718	4.38006	5.93675	4.15477	6.11655	5.77716	4.77724	3.10603	6.47481	2.17732	1.12734	2.4325	6.33195	0.321066571131159
TCGA-CA-5797	1.04931506849315	0	8.1347	4.9359	4.67735	7.87411	8.76734	6.63876	4.48298	0.644067	0.839068	2.76496	4.94698	4.77213	3.09995	7.30178	5.78176	3.2496	2.0489	4.2322	1.29595	1.05802	1.2811	6.60103	0.0567457035791978
TCGA-3L-AA1B	1.3013698630137	0	7.18757	5.74703	5.47345	7.11277	9.18973	6.77702	3.83825	1.25037	1.44115	1.94636	3.7336	4.98912	3.35482	6.24785	6.13914	4.14757	2.20613	4.6055	1.53034	3.36929	1.86405	5.77317	0.843539008181662
TCGA-CK-5914	1.83287671232877	0	7.06702	5.47004	5.30938	6.43806	9.21019	5.86814	3.97144	0.67851	0.955131	1.50821	5.58579	4.46801	2.06709	7.30654	5.57992	5.33329	1.67542	4.81942	0.992016	2.11151	1.88317	5.41459	-0.0998326
TCGA-D5-6541	1.2986301369863	0	7.03212	5.48501	4.39896	8.09278	8.9269	5.81239	3.68242	0.688022	0.712626	1.17466	3.05533	4.43307	4.30286	6.64276	5.58237	4.93792	0.489386	4.96641	1.14617	1.22415	0.822816	5.03405	0.0590182631300467
TCGA-AA-3966	0.167123287671233	0	6.22437	5.82993	3.91187	8.84728	7.71201	5.37742	3.94093	2.09232	3.6707	2.9138	4.21209	3.51014	3.5126	6.25433	6.20502	5.6916	1.17897	6.81131	2.82867	3.44868	2.93223	5.19106	0.835901557845322
TCGA-CM-6675	1.08767123287671	0	5.52478	5.36563	6.18598	7.63386	9.47302	6.9678	4.05799	1.74279	0.764455	2.09471	5.43046	5.82684	2.55814	7.147	6.22836	5.72457	1.68068	5.72584	0.856987	3.9383	0.838447	6.30104	1.28326286720231
TCGA-AA-A00Z	1.83287671232877	0	6.93813	5.55573	5.21273	7.29924	8.7002	6.6355	2.94034	1.6227	1.03178	1.61309	5.24645	6.27306	1.59286	6.90657	5.21753	3.39845	2.54172	3.8108	0.761532	2.62541	2.47867	5.44105	0.288250147313495
TCGA-AY-6386	1.48493150684931	0	7.2717	5.78186	5.50076	7.95546	8.18257	6.82451	3.40736	1.23886	1.3417	1.21428	4.82365	4.05864	3.3405	6.78106	5.44722	5.55833	1.82431	5.99957	0.766067	2.62054	1.30873	5.51978	0.020674681362707
TCGA-G4-6321	1.84109589041096	0	7.09466	5.21199	3.97652	8.66775	8.47021	5.86328	2.37416	3.00489	1.04337	1.18034	2.45872	2.08435	2.0682	5.83692	4.66899	3.66944	0.939625	3.72898	0.673988	1.36309	0.926829	5.92291	0.303365020001703
TCGA-G4-6320	2.2027397260274	0	7.12722	5.30439	5.44173	7.79636	9.05866	6.8347	2.20783	1.99128	1.11747	2.06508	3.92358	1.39386	1.98888	6.1916	5.80578	4.3323	1.04292	3.96206	0.817044	2.83239	1.13801	6.11189	0.622596231209905
TCGA-AA-A00K	1.5041095890411	0	7.7469	5.26551	4.67551	7.966	8.52116	6.244	3.23277	0.84863	1.18017	1.61048	4.70207	5.15143	2.43899	6.54805	5.50396	6.57406	1.56825	5.118	0.729287	2.41202	1.77801	5.18644	0.251855307156518
TCGA-AA-A01I	2.58356164383562	0	7.02739	5.57286	4.49559	5.42746	8.29842	4.48188	2.73659	1.04185	0.824303	1.11376	3.77529	5.87944	4.2418	6.81713	5.01972	4.20382	1.81279	4.38381	0.701876	1.96806	0.82487	4.49388	-0.756297
TCGA-A6-5660	2.43287671232877	0	6.99183	5.09378	5.03727	7.37582	9.32465	6.07987	3.19906	3.07056	0.845371	1.79062	3.73759	3.59481	2.81943	6.54561	5.80189	4.86595	1.6486	5.95853	1.22571	3.27187	1.41773	4.91437	0.588887792651441
TCGA-CK-6747	2.24657534246575	0	7.75475	5.47461	5.22712	7.09287	9.46452	6.04163	3.97994	1.08553	0.783749	1.3248	4.67952	3.88226	2.88636	6.72387	5.62993	2.42635	2.48153	4.7144	0.986803	2.64689	1.82096	5.28434	-0.392563
TCGA-4N-A93T	0.4	0	6.69686	4.56888	5.07002	7.44145	8.34953	6.93506	2.21514	0.728414	0.784014	1.21118	2.25824	3.07161	2.76634	5.49894	5.9408	5.36136	0.86824	3.42406	0.728194	1.59558	1.63939	5.97301	1.51036318683352
TCGA-AA-3952	0.167123287671233	1	6.47674	4.67871	4.73335	7.69805	8.97532	6.70887	3.16394	0.644067	1.33914	2.29826	3.989	5.92266	3.88966	6.07072	4.88122	6.82534	1.30269	5.85593	0.820213	0.8306	0.892326	5.67905	0.303549948762027
TCGA-NH-A6GB	1.3041095890411	0	6.63688	4.38838	4.872	8.29374	8.42709	6.31953	3.37398	3.25355	0.868409	1.41702	4.64948	3.1027	2.79518	6.70279	5.67683	4.14809	1.61289	5.10915	0.824927	1.46581	1.76257	5.36847	0.349569605611938
TCGA-D5-6931	1	0	7.29385	5.7567	5.26728	7.6101	8.77042	6.29534	4.10279	1.67906	0.764049	1.76602	5.22994	4.56661	2.70985	6.92039	5.98967	5.79061	2.41751	5.75916	0.738856	3.69384	1.41172	6.01255	0.289884990755426
TCGA-AA-3973	1.08767123287671	0	5.71766	5.90042	4.8473	7.95273	9.35585	6.45857	3.19108	0.719561	0.712626	1.24921	2.79238	2.4481	1.93978	5.52258	5.52143	4.00472	1.11363	4.01728	1.60837	3.363	1.55575	4.98137	0.776380660200226
TCGA-AA-3841	3.07945205479452	0	7.23414	5.31776	4.55698	7.55211	7.5136	7.49138	2.29556	1.95943	1.62391	2.65115	4.4969	5.60366	0.858331	6.36445	6.42379	3.33092	2.4051	6.09219	0.799034	1.49797	1.57756	5.26264	0.916022627420056
TCGA-A6-6654	1.98904109589041	0	6.71982	5.94564	5.20998	8.9565	8.29598	6.04593	4.79449	1.11782	3.30647	2.1982	3.97421	4.26432	2.63868	6.16304	6.36013	4.82944	0.779529	7.52944	1.01445	1.73936	1.26608	5.1308	1.01365755119991
TCGA-A6-2674	3.64657534246575	0	5.28489413333333	5.91075	4.76662813333333	6.29076003333333	6.45234036666667	4.83599	4.95331863333333	1.27605	2.21695	2.25245	3.49326	3.25729543333333	1.35081076666667	5.69605	4.92580663333333	5.96926	1.5564	7.72149293333333	2.08744	2.8623	1.37453023333333	3.92835	1.05921392354924
TCGA-AA-A02H	0.167123287671233	1	6.51019	5.19385	5.07753	7.1355	8.90208	6.30267	3.75995	0.644067	1.65575	3.06277	3.49254	3.94422	2.56449	5.90877	5.39594	4.16184	1.56385	5.0729	0.861621	1.12351	1.92934	5.8633	0.804433416404544
TCGA-AA-3510	5.33150684931507	0	6.82476	5.36897	4.79268	8.10034	8.59602	6.21524	2.89555	0.854599	1.08747	1.45869	5.30304	5.11102	3.67388	6.66762	5.82911	4.51061	0.942968	5.29301	0.712555	0.764375	3.73056	5.74691	0.0767075994292341
TCGA-AA-3562	1.66575342465753	0	6.95082	4.69425	4.78997	7.9342	8.73309	6.41371	2.87334	0.824094	1.06736	1.50422	4.96999	5.46352	3.22998	6.67172	5.72451	3.30342	1.98432	4.16036	0.811956	0.810907	1.81639	5.87407	-0.0820502
TCGA-DM-A280	0.646575342465753	1	7.32212	4.95459	5.00892	8.03225	8.18017	6.16408	2.94955	1.11849	1.31553	1.56627	3.5139	2.32233	1.88838	6.577	4.93154	5.38528	0.494571	5.9926	0.89256	2.54443	1.07187	4.84639	0.672403988174231
TCGA-AA-A024	3.25479452054795	1	7.19246	5.42262	4.02506	8.49053	8.13025	6.28392	2.4644	0.706872	1.66833	1.07111	2.24195	2.90054	2.60048	6.05662	5.11794	3.76837	1.12078	3.56251	1.05774	2.81328	0.905992	5.02333	0.410031347715272
TCGA-AA-3522	3.08767123287671	0	7.35266	6.24266	4.86884	7.62447	8.56522	5.81982	2.31423	2.27601	0.801077	1.32552	3.4093	3.98685	3.27112	6.59275	5.36719	2.78133	1.26855	3.09	0.727911	2.59193	1.2968	4.84417	-0.18101
TCGA-CM-6168	1.08219178082192	0	7.17793	6.39091	5.34351	7.92388	8.38994	6.20064	4.59357	0.85736	1.26472	2.64208	4.61659	5.22268	3.78149	6.65159	5.96334	5.92303	2.27569	6.09133	1.09538	2.91963	1.12845	5.49449	0.191153733095424
TCGA-AA-3526	1.58904109589041	0	7.36535	5.88542	4.50296	6.85603	8.91879	6.5299	2.96265	0.743064	0.875632	2.01944	5.12603	4.93026	2.13048	7.60861	5.57738	5.61647	1.76808	4.57341	1.34171	1.93922	1.4815	5.92585	-0.208806
TCGA-G4-6314	2.99452054794521	0	6.47517	4.87283	5.69701	7.51023	8.52215	6.67954	4.64817	0.754442	1.52838	2.38795	4.23758	6.30925	2.81967	6.43578	5.8645	4.91323	2.97267	6.21843	1.44988	2.49097	2.17354	5.76389	1.34918457902378
TCGA-G4-6315	5.15890410958904	0	7.11311	5.34837	5.28189	7.64641	8.61815	6.70864	4.76391	0.68828	0.922368	1.49716	4.86377	6.62845	2.75975	6.70589	5.22051	3.84637	1.64509	4.39978	0.723113	2.56331	1.21213	5.69498	0.572513842292895
TCGA-F4-6854	0.0438356164383562	0	7.32759	5.0578	5.88124	7.80653	9.40019	6.47547	4.37195	0.73429	1.08781	1.80145	4.93391	7.40345	2.13261	6.96505	5.76619	4.11728	2.04139	5.39272	1.09333	0.895536	2.04763	5.01633	0.731263713532108
TCGA-AA-A02F	3.33150684931507	0	6.99944	4.73693	5.42893	6.55566	8.626	6.25936	3.97135	0.773986	1.8296	1.28474	5.47889	5.66995	1.86696	6.98301	5.33172	6.03679	1.27103	6.06613	1.79416	2.22974	2.52227	5.81039	0.931069453518023
TCGA-AZ-6605	0.435616438356164	1	6.9577	5.25881	4.88252	7.8397	8.32807	6.0512	4.50469	0.862456	1.3772	2.05757	3.80611	4.34751	2.19633	6.36894	5.68363	4.7811	2.36342	6.15605	1.25751	2.21232	1.2223	5.03566	0.615157049418545
TCGA-D5-6924	1.19178082191781	0	6.93506	6.15723	5.07396	7.73521	9.3444	6.63662	4.09082	0.861494	2.75089	2.1299	4.74508	6.95956	1.59276	6.36473	6.14991	4.25146	1.70905	6.39515	1.13997	3.20289	1.51818	5.66211	0.956851645560139
TCGA-DM-A28M	7.93150684931507	0	7.45523	4.97197	5.11431	6.94417	9.4034	6.2828	2.87861	0.975421	0.853008	0.968771	4.43617	7.26038	3.79065	7.09691	5.20295	4.58883	0.547461	4.36514	0.793477	1.90344	1.91014	4.4449	0.182466766671133
TCGA-DM-A1D4	7.72876712328767	1	6.79537	4.85607	5.04161	6.49891	8.70633	6.50982	2.6782	2.04785	0.764455	1.16249	2.67814	5.64508	3.0064	5.538	5.69172	5.92358	0.836382	2.56788	0.965426	0.62023	2.17296	4.90505	1.22738948213188
TCGA-DM-A1D9	11.6986301369863	0	6.77765	4.77044	5.6689	7.26428	8.73107	6.34863	2.43147	0.644067	0.837332	1.18988	4.28523	6.32285	3.2901	6.83852	5.23127	5.4412	1.18831	4.92081	1.09246	3.33618	1.62379	5.11365	0.86943406385675
TCGA-D5-6928	0.96986301369863	0	6.52659	6.04811	5.09223	8.44597	7.37665	6.50469	3.71484	2.53046	1.15929	3.22428	4.48984	3.39989	2.52672	6.59983	6.8832	5.50592	1.23431	6.10199	2.2587	2.9417	1.75321	5.49807	1.33163502751521
TCGA-AZ-6606	0.978082191780822	1	6.94082	4.45921	5.11475	7.29607	8.16203	6.15075	3.49834	2.15001	1.63532	1.19169	4.61266	5.87086	2.23051	6.7799	5.60259	4.80108	1.69091	5.00739	2.03417	0.632871	1.00914	5.55337	0.710249631210331
TCGA-AA-A02W	3.41643835616438	0	7.17922	4.55456	5.31484	7.27911	8.84528	5.90116	3.91151	0.708472	1.19944	2.52062	4.32456	5.38813	1.46091	6.28324	5.39087	6.50604	1.85499	4.41545	1.09248	2.34669	2.72737	4.63448	1.17861231688252
TCGA-AA-3542	1.08219178082192	0	6.58497	3.82891	3.32651	7.08855	6.68896	6.13278	1.40472	0.644067	0.805883	3.43952	4.45039	4.11874	0.8847	6.80073	5.05155	4.80586	1.05517	3.29998	0.694029	0.607711	1.50247	4.82518	0.472381985237107
TCGA-CK-6746	0.003	0	5.25851	6.14265	5.30069	8.85827	6.68158	6.6085	3.24176	3.5607	0.762532	4.73983	5.30965	5.71904	4.37993	7.08522	6.12817	7.53383	0.465245	3.88805	0.971673	1.60927	1.69916	5.77754	1.21373173417632
TCGA-F4-6569	2.97808219178082	0	7.01125	6.11564	5.43793	8.52344	8.21213	6.16739	4.3276	1.3541	3.17255	2.2916	4.21284	2.35139	0.989888	6.31744	5.56179	4.70625	1.35956	7.1834	1.55675	2.8378	1.30209	4.95758	0.777867122054877
TCGA-AA-3529	0.003	1	6.99967	5.03531	4.55485	7.38872	8.15198	6.28914	2.48612	1.00141	1.53923	1.44479	5.02552	7.03678	2.9062	6.7806	5.95909	2.99179	2.12337	4.24646	0.888387	3.28042	1.32661	5.73895	0.349967591148009
TCGA-AA-3524	3.0027397260274	0	6.98504	5.96485	5.05417	7.09721	9.10496	6.70315	2.33184	0.644067	0.712626	1.44318	4.89199	3.92599	2.5186	7.30017	5.53122	6.69342	1.44589	4.86614	0.654762	2.57343	2.315	4.99405	-0.181506
TCGA-AA-A02O	0.0767123287671233	0	6.74263	5.12328	4.8852	7.52614	8.74445	7.42781	2.55563	3.59033	0.836545	2.9414	4.59158	6.24006	1.51346	6.11428	6.09452	4.39797	0.919944	3.94288	0.732582	0.806423	1.48515	5.67974	1.21934223444867
TCGA-CM-4752	1.08493150684932	0	6.23897	4.90721	4.59943	7.74921	8.73306	6.44981	2.81264	2.75685	0.878948	1.79576	3.40027	3.26799	2.1975	6.60032	5.69283	4.53121	1.12547	5.3624	0.793414	2.58742	1.43389	5.26341	0.959859305464784
TCGA-AA-3692	3	1	6.76586	5.19088	4.79514	7.55168	9.37428	6.50996	2.93729	0.795999	1.47265	1.88128	4.74384	4.60302	1.74686	6.87686	5.73821	6.1801	1.7206	5.36015	1.14215	2.99462	2.22177	5.83725	0.658203095990731
TCGA-AA-3520	2.0027397260274	0	6.90618	5.30479	5.2559	7.83788	9.05023	6.43495	3.272	1.6624	0.971444	1.70751	4.83632	5.80248	1.81581	7.15134	5.55419	4.14917	2.73049	4.62632	0.767218	1.96656	1.49371	6.17134	0.39719057610666
TCGA-AY-5543	2.75068493150685	0	7.35089	5.18571	5.20939	7.50465	8.73736	5.94512	3.21671	0.67059	0.746016	1.02228	4.20605	5.27186	3.0111	7.53308	5.23725	4.30879	1.40023	4.47082	0.84826	3.07573	1.30845	4.81289	0.232842117839523
TCGA-AA-3534	2.41643835616438	0	7.2609	6.14318	5.57686	7.34757	8.913	6.38524	3.80159	3.57304	1.14807	1.58362	5.1225	5.95325	2.47641	6.4617	5.44516	3.84798	1.89494	4.05845	1.02287	4.37446	1.47034	6.43693	0.71500079030088
TCGA-AA-3971	1.33972602739726	0	6.90346	5.28546	5.03853	7.95444	8.79483	6.30855	2.93902	0.957886	0.880155	1.36901	4.14381	4.02813	2.6894	6.48986	5.50583	4.30218	2.15825	3.98858	0.889829	2.24203	1.00622	5.80087	0.0806755919047473
TCGA-CA-6719	1.19178082191781	0	6.43328	5.19828	5.35722	8.18263	9.38387	6.19122	5.37823	1.00936	0.997742	2.04384	5.07576	3.47019	2.20408	6.69159	5.85267	5.61565	0.889823	7.28388	0.92962	2.26499	1.69378	5.10951	0.670489722664864
TCGA-AA-3818	0.0821917808219178	1	7.0537	5.72331	5.49135	7.40682	8.78964	6.73163	3.12727	0.950908	1.4289	1.34327	4.03093	6.17153	2.90286	6.54005	5.68473	5.10727	1.35778	4.60433	1.08578	2.88441	0.890958	5.2324	0.71084863012734
TCGA-AD-6895	2.09041095890411	0	5.9802	5.21816	4.93098	8.71683	8.23481	6.75065	3.3791	3.30993	1.33127	3.80013	4.90685	2.42225	2.28415	7.27666	5.82673	5.9332	1.15697	6.91711	3.62849	1.35627	1.33741	5.90581	0.859590239655706
TCGA-QG-A5YV	3.56438356164384	0	7.13574	5.50506	5.46502	7.01709	8.65201	6.49224	3.58757	1.57722	0.833357	1.29473	5.05109	3.97486	2.52962	6.59443	5.82112	4.20544	1.78859	5.05581	0.817803	1.82607	2.94184	5.84412	0.3561094657768
TCGA-G4-6310	5.3013698630137	0	6.92652	5.71042	5.20555	7.1015	9.15444	6.00363	2.47509	2.97371	1.03008	1.55484	3.56213	3.51887	2.02424	6.42481	5.19017	3.57063	1.19331	4.59039	0.820683	3.14705	1.67237	4.57068	0.414683998299239
TCGA-G4-6307	4.58630136986301	0	7.3393	4.68721	4.95899	7.53953	8.66501	6.80755	2.99796	0.685187	0.88551	2.17134	4.21407	2.29307	3.06704	6.40926	6.01701	5.58283	1.14418	2.52754	0.798815	0.601661	1.36276	6.01579	0.21269836910932
TCGA-CM-5341	2.42191780821918	0	6.01214	6.5054	3.23578	7.24596	7.31622	4.73264	2.99888	1.49313	1.05543	1.63852	3.36643	2.91141	2.05779	7.56775	5.47006	5.24064	0.646714	5.8195	1.22414	2.3726	0.845949	3.87518	-0.25666
TCGA-G4-6627	5.95890410958904	0	7.104	5.8046	4.76121	7.67924	8.63677	5.95654	3.9814	0.808423	2.53288	2.18183	2.96825	3.48801	3.05553	6.15057	5.46182	5.21249	1.68823	6.90962	0.903385	3.68659	0.947345	5.3089	0.633604660061063
TCGA-AA-3538	2.16712328767123	0	6.76111	5.10086	5.45487	7.7422	9.16568	6.61187	3.40006	0.644067	1.1501	2.1347	4.42563	6.26363	2.27888	6.69994	5.41905	5.94781	1.72747	3.85731	0.723774	2.23493	1.12815	5.7432	0.838934485177203
TCGA-AA-3544	1.16712328767123	0	6.82133	4.84432	4.98424	8.99324	8.32826	6.52108	2.79667	0.784247	1.80901	2.78337	4.43944	5.84433	1.60036	7.03766	5.60945	4.72417	1.75501	4.4074	1.0805	0.730185	1.01681	5.29187	0.719617375174872
TCGA-AA-3496	0.0849315068493151	0	7.18128	5.14315	5.08727	7.6294	9.32189	6.35565	4.67284	1.37119	0.889612	2.35096	3.96109	5.08375	1.64075	6.16541	6.1402	5.45254	2.78651	6.06526	1.04458	3.86269	1.9695	6.22227	1.45054642279981
TCGA-AM-5821	0.0767123287671233	0	5.62534	5.44998	4.62401	7.0726	6.72648	5.82256	3.68807	3.45408	0.902925	3.8774	4.81373	5.82267	1.63022	7.05173	6.12243	6.04703	0.485179	8.14304	2.00158	1.29272	2.50632	4.71415	1.78991731605331
TCGA-D5-6535	1.26027397260274	0	7.04547	4.88683	5.39512	7.44136	8.88811	6.36625	4.92924	1.62395	0.712626	1.28512	3.87064	4.75983	3.70889	6.12679	5.17714	5.64638	1.84164	5.07077	1.40683	2.36809	1.85398	5.45208	0.724801963749216
TCGA-D5-6532	1.52054794520548	0	7.38821	5.97647	5.43938	7.25032	9.9316	6.29188	3.48674	0.787742	0.759747	1.32498	4.94023	6.78584	3.4511	7.05287	5.49924	4.52	1.48915	4.27169	0.954746	1.39677	1.79225	5.21382	-0.297933
TCGA-AA-3930	0.167123287671233	1	6.02281	5.15889	5.08142	7.75753	8.06	5.77938	3.23897	4.07111	1.05331	2.44257	4.53272	5.97756	1.34084	6.8657	5.38241	4.82821	1.35128	6.62034	0.805396	1.35768	1.77883	5.90022	1.37847620687793
TCGA-AY-A54L	1.43835616438356	0	6.62305	5.94466	4.88693	6.77341	8.98644	6.24435	2.50479	0.830153	1.00358	1.08714	4.05392	2.74468	3.25551	6.50474	5.08573	3.4786	0.819017	6.30267	0.87335	1.82642	1.04224	5.54681	-0.506215
TCGA-AZ-4308	9.10684931506849	0	6.58463	4.34427	3.66857	7.472	8.54222	7.00001	1.58294	1.5243	1.83048	2.22032	4.3317	4.01946	1.37441	6.79941	5.62733	4.12378	1.78499	5.78485	0.654762	1.31606	1.35893	5.33266	0.196738117152981
TCGA-5M-AATE	3.28767123287671	0	6.4203	5.69367	5.42109	6.93483	8.18671	6.5281	3.44686	1.73337	1.91048	1.61542	4.40425	5.06299	2.73939	6.26516	5.06757	2.58995	1.23657	5.11811	0.726709	2.0724	1.95145	5.26259	0.484791975979218
TCGA-F4-6704	0.128767123287671	0	6.14767	5.2386	5.16093	7.83581	5.83079	6.369	4.64065	0.78674	0.869485	1.82989	3.66444	5.15624	1.28348	6.05118	5.07803	6.42344	1.69276	6.927	2.82754	2.03849	3.57385	4.64243	2.17854242866773
TCGA-CM-6172	0.917808219178082	0	7.11598	5.38518	5.29888	7.50507	9.14095	6.49219	3.72094	0.795931	1.97801	1.74072	5.06014	5.60337	5.22284	6.80767	6.24534	4.11045	2.54341	4.48313	0.970275	3.9718	1.86811	5.90338	-0.0633932
TCGA-A6-6781	1.63835616438356	0	5.90052	6.05101613333333	4.70227	6.92717	7.82764613333333	5.07702	5.00824126666667	1.07061776666667	1.55756646666667	2.81481833333333	3.56861996666667	4.50446706666667	3.18537836666667	5.61820836666667	4.95552	5.88041	1.61947113333333	8.15709066666667	1.78862833333333	3.42998623333333	1.04375	4.54831273333333	0.596283835468438
TCGA-RU-A8FL	3.22465753424658	0	7.29608	3.7706	5.37307	7.76785	9.51966	5.57849	2.17729	0.976615	0.712626	1.18045	4.48778	5.11475	3.80346	6.65197	5.60175	6.30236	0.839488	3.38469	0.686991	3.06875	2.82688	5.25228	0.776753075401408
TCGA-AA-3821	0.0849315068493151	0	6.75182	5.92977	5.25948	7.60177	8.43874	6.29558	2.82432	3.76126	1.74352	2.5484	4.93856	5.03482	3.55386	6.76602	5.33318	5.99836	1.59166	4.69762	0.939447	1.11535	1.75036	5.80011	0.0489622104124439
TCGA-F4-6808	2.80547945205479	0	7.09992	5.4127	4.92798	7.55228	9.0275	6.61813	3.15427	0.644067	0.85572	1.27476	3.54806	5.22316	2.7865	6.04204	5.77103	2.17782	1.25272	5.74674	0.829339	1.78238	1.28913	5.24324	0.454903302395127
TCGA-AA-3994	2.25205479452055	0	6.18021	5.51862	4.57448	8.34538	7.58187	6.82677	2.87841	2.14775	2.86978	1.63881	3.72173	4.8946	1.75079	6.56017	5.24681	5.32231	1.63997	6.7869	1.24861	2.13534	1.26783	5.58401	1.02816586638555
TCGA-AZ-6607	0.265753424657534	1	4.19731	6.30902	5.24918	9.84103	7.21523	6.16028	4.81746	2.84849	2.49285	2.48394	2.7478	5.79732	1.15131	6.00299	5.93352	6.92035	1.47416	11.2268	2.43844	3.17434	1.03223	4.67377	2.73812010940005
TCGA-DM-A1D7	1.10958904109589	1	7.2712	5.21585	5.18426	7.46565	8.68494	7.13396	3.52248	0.644067	1.43225	1.63286	4.45129	5.9328	3.03297	6.98331	7.11115	5.19273	1.54649	4.0581	0.77491	2.20021	1.80061	5.717	1.08370722088669
TCGA-AD-A5EJ	0.003	0	6.60719	5.42746	5.13722	7.94087	6.20161	6.28171	3.97228	2.98036	0.793727	1.87525	5.07829	6.73047	2.87504	6.62136	5.01471	4.70158	1.06352	5.45364	0.785833	0.66004	1.59683	4.8353	0.721905629868178
TCGA-D5-6932	0.947945205479452	0	6.47885	4.78156	4.93275	7.94255	9.38237	5.812	4.07684	0.87985	2.50622	1.73019	4.24377	2.48046	1.06108	6.53411	5.40802	4.68243	1.31433	6.54983	1.37879	0.871564	1.86115	5.3222	0.491712018249287
TCGA-AD-6901	1.86849315068493	1	7.14219	5.02138	5.25748	9.02337	8.88734	6.60237	4.35009	1.75104	5.51103	2.29496	2.89624	4.26389	2.14254	6.28374	6.11353	4.75365	0.958013	8.0889	1.56264	1.69594	1.437	6.10216	1.93248296928173
TCGA-AA-3848	0.838356164383562	1	6.99267	4.23652	4.60373	6.44641	8.72573	7.58973	2.48451	1.19033	1.21371	1.88259	4.65442	5.43196	1.25933	5.61467	5.995	3.53018	1.60829	4.75811	0.883489	0.980398	3.17883	5.77617	1.1126597487771
TCGA-AA-3543	0.0821917808219178	0	6.82553	5.21866	4.95275	8.59899	7.73253	6.8582	3.02443	4.6499	0.886059	3.58547	4.56299	4.41047	1.87966	6.95018	5.97921	6.28719	1.70392	3.65348	0.960507	0.606367	1.82365	5.80385	1.12833793764186
TCGA-AZ-5407	7.35068493150685	0	7.04086	6.02755	5.18741	7.22696	9.30492	6.56275	1.86946	0.921063	0.819151	1.95159	4.49146	2.07974	2.67635	6.85169	5.547	5.96473	1.34919	4.64409	0.699461	2.5641	0.821906	5.40403	-0.518502
TCGA-A6-5667	2.43013698630137	0	7.0967	5.25197	5.74452	7.40032	7.56777	6.28749	3.86238	0.644067	0.976642	2.88462	4.25803	5.04178	2.77903	6.95104	5.61099	5.70054	1.63583	4.82371	0.892894	2.83026	1.46271	5.21287	1.13997686590374
TCGA-AA-A00W	1.24931506849315	0	7.09968	5.70061	5.07557	7.50086	8.73467	6.36197	2.95993	0.644067	1.05037	1.2219	4.42455	6.18515	3.54345	6.72765	5.74797	3.76733	1.41536	4.27978	1.44263	0.85033	1.29323	5.91752	0.0295394759974934
TCGA-AA-3664	4.5013698630137	0	6.34551	4.67283	5.2144	7.20465	8.84718	5.96485	3.49617	3.57089	1.23845	2.30404	4.77649	5.17596	2.29779	6.30043	5.36525	5.65172	1.7168	4.38966	0.981813	0.860643	2.20731	5.95648	0.829755372321817
TCGA-AD-6964	0.906849315068493	1	7.4349	6.18297	4.87716	9.42724	8.53266	6.98813	4.02008	1.49754	1.62539	3.09433	4.20761	2.48801	0.956109	6.61147	6.27803	5.83051	0.614623	4.80829	1.91095	3.72747	1.67369	6.05414	1.48563340557142
TCGA-DM-A285	0.49041095890411	1	6.48635	4.85382	5.59878	7.97743	8.87723	6.28454	3.31859	1.76732	0.975121	2.09167	4.35321	4.94854	0.829154	6.12346	5.31163	6.02028	1.03015	6.06174	0.731898	3.20179	1.13105	5.06472	1.46624668749467
TCGA-A6-5664	1.84109589041096	0	7.04041	5.33435	4.94528	7.75715	8.68193	5.90009	3.81365	2.36355	2.88284	2.09817	4.86388	5.93012	3.18144	6.33994	5.81876	5.97971	1.94036	7.31956	1.55269	3.85827	1.17143	5.02305	0.546886507621168
TCGA-A6-A5ZU	0.802739726027397	0	6.10226	4.92563	5.05102	8.46444	8.46504	6.32707	3.09712	0.972437	1.044	1.29219	2.89608	2.88928	2.17954	5.91935	5.44147	3.70058	0.914392	5.45603	1.33938	4.20779	0.895179	5.87518	1.48801012557331
TCGA-F4-6806	3.45205479452055	0	7.07846	5.38051	4.89219	7.23879	8.98662	6.14947	3.45249	2.03351	0.995697	1.31044	3.7491	4.03434	3.34372	6.59372	5.77856	4.84795	1.72139	4.64742	1.93847	2.50307	1.05828	5.77959	0.353265199466339
TCGA-F4-6703	3.98904109589041	0	6.62423	6.06002	4.69135	8.68824	7.12786	5.4534	4.75449	0.840561	2.21676	2.13421	4.0877	3.00574	2.31458	6.37357	6.37592	6.60628	1.7343	8.41288	2.79697	1.19375	0.980943	4.38783	0.440087528239516
TCGA-AA-3972	4.24931506849315	0	6.47621	5.85853	5.08351	7.0298	7.46418	6.02424	2.80955	0.644067	1.48388	1.50563	4.37086	3.33251	3.20547	6.75595	4.56942	3.9331	2.09629	4.97893	0.883103	2.25751	1.17839	5.64745	-0.42603
TCGA-AA-3869	2.25205479452055	1	7.16193	5.67873	5.25862	8.35567	8.64109	6.17429	3.77779	0.708077	1.07383	1.34644	4.35193	3.82438	2.43223	6.7223	5.58208	5.06324	1.7736	3.93109	0.985941	2.4177	1.11633	5.54421	0.211495939343343
TCGA-CM-6678	0.917808219178082	0	7.46326	5.6386	5.05664	7.17834	8.98416	5.97439	3.53479	2.02766	1.37861	1.23209	3.68116	5.42411	3.47252	6.40613	5.76529	5.79722	1.3784	6.20242	2.66055	1.11352	1.04028	4.32342	0.140959705878693
TCGA-AA-A00F	2.83561643835616	0	6.43486	4.05935	5.63967	7.86893	7.56174	6.5265	3.14298	3.01141	4.49132	1.95804	3.96081	4.14513	2.34799	5.61318	5.58238	5.18355	2.71778	8.24687	1.00744	2.6199	1.2838	5.56194	1.43305810093782
TCGA-G4-6628	6.64109589041096	0	6.21807	5.67386	5.14881	8.25123	7.43025	6.22065	3.70601	3.65629	1.43792	1.80119	5.36848	7.1179	1.11285	7.18335	5.97235	5.95364	0.615339	5.93824	0.762646	0.989726	1.27146	6.28251	1.56485374102218
TCGA-G4-6303	5.48767123287671	1	6.93601	5.06894	5.20907	7.70526	7.99583	6.11777	4.41472	1.60369	1.37599	1.59723	3.7105	4.26643	2.17441	5.55232	5.81031	5.86037	1.91588	5.87628	1.46608	1.17835	1.34262	4.97913	0.932178540455221
TCGA-AA-3947	2.75068493150685	0	5.85615	6.52701	5.25824	5.1848	8.29646	3.78763	3.67389	1.73889	0.712626	1.64248	4.66032	3.57383	3.23827	7.95821	3.93954	5.40094	0.519609	4.99178	0.873093	1.4876	0.831211	4.51908	-0.971712
TCGA-AA-3986	1.58904109589041	0	6.73067	5.19707	4.38864	7.57772	8.43421	6.18911	3.218	0.981801	0.905661	1.64367	4.05167	4.82725	1.68655	6.22992	5.72411	4.26864	2.00137	4.04352	1.48357	2.79369	1.16452	5.66627	0.642021902984975
TCGA-DM-A28F	2.9972602739726	1	6.81423	4.73975	5.69058	8.04037	8.58173	6.70578	2.92942	3.39773	0.779466	1.39224	4.2245	3.83621	3.4924	6.84646	5.5134	4.73488	1.35062	3.95524	0.968584	2.94376	1.41655	5.47549	0.788537924187623
TCGA-AA-3695	0.003	0	4.13175	5.28159	4.41116	8.46972	5.52805	7.80023	0.831862	6.14637	9.85189	4.08014	4.89705	7.44778	2.20587	7.10827	3.17331	5.99306	6.1877	12.6397	2.47406	3.40869	1.19806	6.25606	0.599726052209883
TCGA-A6-A566	2.07671232876712	1	7.313	5.92053	5.11062	8.56026	7.8693	6.61297	5.39424	2.12178	4.59015	2.71716	4.16035	5.23339	2.43934	6.54024	5.98578	6.05981	2.6647	8.08518	2.28245	2.22341	1.56773	5.56491	1.11472128368727
TCGA-AA-3673	4.16986301369863	0	7.26393	6.24772	5.35828	7.96048	8.9324	6.02168	2.97623	0.905326	1.03494	2.0972	4.66631	2.96546	2.89721	6.57811	5.42188	6.05723	1.90666	4.7713	0.849782	3.86682	1.40576	5.04871	-0.284332
TCGA-F4-6807	3.58630136986301	0	6.23701	6.0192	5.30491	7.71554	8.56032	5.67735	4.3484	1.03048	4.28899	1.82334	4.32478	2.06133	3.47302	5.83782	5.75217	5.31282	1.45315	8.09447	1.02237	1.87858	1.36144	4.88383	-0.160519
TCGA-AA-3968	1.83287671232877	0	7.11295	5.57868	5.74454	7.42753	7.991	6.20897	3.72102	0.712894	0.799136	2.12313	4.92448	3.98832	2.31244	6.05432	5.3924	4.39266	2.77209	4.45689	0.827481	2.41613	2.82983	5.40929	0.320621969534252
TCGA-DM-A28A	2.20547945205479	1	7.06793	4.81177	5.38081	7.44062	9.45241	6.66757	4.0094	3.58612	0.761024	2.48237	4.44839	6.73578	1.66032	6.2925	6.03648	5.63942	1.59395	6.81796	2.73815	3.63394	2.70734	6.25624	2.23867917768162
TCGA-4T-AA8H	1.05479452054795	0	7.51873	5.61344	4.71867	6.58974	8.20697	6.12847	2.11207	0.644067	0.766528	1.07493	3.41358	2.01721	3.39082	5.93155	5.54317	5.17428	0.840824	4.0326	1.51609	3.1549	1.62432	5.28833	0.0771774661247768
TCGA-AA-3855	2.67123287671233	0	6.72421	5.34028	4.57066	6.82723	7.13284	6.64122	2.74957	2.04331	1.38209	2.39605	4.39302	4.69693	1.75597	6.42163	5.54348	3.81482	1.99892	4.34239	0.784917	2.45386	1.6511	5.99916	0.834100831365326
TCGA-G4-6298	0.003	1	6.0305	4.71108	5.65436	7.40054	8.94019	7.00279	3.74156	1.00323	1.03441	3.43678	3.39729	5.08089	1.34359	5.85249	5.46247	5.30166	1.11665	5.28772	1.55912	3.31532	2.27963	5.74237	2.43160673305864
TCGA-AA-3506	4.83561643835616	0	7.44345	5.2599	4.5337	7.22563	8.47463	7.15431	2.31191	2.24285	2.05537	2.08364	4.88294	6.78648	2.32733	6.79343	6.37729	4.56037	2.22173	4.53877	1.05815	1.12337	1.5548	6.01959	0.460140199081443
TCGA-CM-6163	1.16986301369863	0	6.17078	5.36222	5.22199	6.93956	8.72649	6.05333	3.45104	1.85837	1.13212	1.4864	4.03208	2.23449	3.03235	6.1636	5.34305	6.05954	2.0484	5.45484	0.84342	1.12097	1.33473	4.88993	-0.242086
TCGA-CK-5916	1.76164383561644	1	7.16282	5.97654	5.90858	8.59864	7.897	5.25263	4.71516	2.90944	0.825195	3.35435	5.43337	4.14181	4.34309	6.70394	5.62135	7.33917	0.719413	4.27596	0.976283	1.13248	0.907691	5.59229	0.146613970256697
TCGA-CK-6748	0.167123287671233	0	7.1884	6.04491	5.18731	8.18509	7.18821	5.1117	4.44034	0.731725	1.16461	1.44428	2.92762	4.11821	1.16545	6.24261	6.07907	4.30857	2.27346	6.71445	1.58882	1.3533	1.14807	4.43904	0.973547270927566
TCGA-AA-A004	1.16164383561644	0	6.14418	4.15478	3.39775	9.19833	6.9877	7.67655	3.78795	4.7005	1.63532	3.28179	4.16385	5.45928	2.15074	6.07893	5.82874	2.30269	2.36846	5.58891	0.801307	0.760775	1.86826	5.88002	1.28488714778406
TCGA-AA-A03F	0.003	0	7.24002	3.88775	3.90139	8.37078	7.17279	6.74725	2.33997	3.10188	0.712626	1.628	3.66906	3.30182	1.67043	5.33471	5.57163	5.32603	1.33207	2.61425	0.654762	1.99735	1.63766	5.698	1.19098528309322
TCGA-A6-2686	3.08493150684932	1	6.01648	5.51637	5.25327	7.84591	6.4373	6.48959	3.23101	3.16796	1.34148	3.778	4.61102	3.88143	0.896375	6.83312	6.3555	6.00805	1.54394	5.73784	1.05132	2.66331	1.60125	5.85743	1.97655900906856
TCGA-F4-6855	3.95068493150685	0	6.48353	5.95879	5.32831	8.07462	8.57728	6.31253	4.23305	1.92051	1.91822	2.55877	3.7173	3.90997	2.44147	6.03592	5.72903	6.33284	1.32045	8.44638	1.40669	2.84216	1.64538	4.9841	1.1259439729376
TCGA-CA-6715	1.04931506849315	0	7.90383	5.09285	4.98127	7.16801	9.54444	6.14234	4.52061	0.710915	1.15309	1.16074	5.30487	6.64291	1.85564	7.04633	4.59238	2.53889	1.45021	4.39879	1.19306	3.66868	1.28408	5.28428	0.1137942020177
TCGA-AA-3666	0.167123287671233	1	6.94367	4.86746	5.26659	7.66043	7.55764	6.7731	3.52272	1.45745	1.44518	1.75814	5.11699	6.50323	2.13934	7.2994	5.08484	4.40761	1.75268	5.30861	1.07171	2.68712	1.34682	5.5588	0.896280496235869
TCGA-NH-A50U	0.915068493150685	1	7.14876	4.59529	5.80268	7.7313	9.04041	6.82674	3.53968	2.16985	0.852675	1.7419	4.2059	4.66244	2.41294	6.28683	5.33951	6.12986	1.08216	3.77676	1.07077	2.75048	1.53919	5.34257	1.23133670962757
TCGA-DM-A1D0	10.8876712328767	0	7.1588	4.25862	5.01201	7.36869	8.59841	6.35024	2.08582	0.682978	0.832029	1.14236	3.71082	5.46115	3.17161	6.67433	5.44548	2.62896	0.503643	2.2109	1.19855	0.809383	1.22049	4.83813	0.447486238750351
TCGA-A6-2677	2.02739726027397	1	6.39227546666667	5.13298946666667	4.82723	5.43856	8.50749136666667	5.30451003333333	3.62360246666667	1.07736896666667	0.941441766666667	1.34421043333333	4.85696826666667	4.58430413333333	2.81278603333333	6.325	4.20836983333333	6.29686126666667	1.47285516666667	3.92968203333333	1.00418633333333	3.47944173333333	1.90079973333333	4.02134	-0.28733
TCGA-A6-2675	3.61917808219178	0	6.62512	5.52963	5.16423	8.419	9.47748	6.25603	3.87033	0.644067	1.34147	1.9681	3.38241	3.0012	2.94542	6.63357	5.79639	3.93748	1.61167	5.22329	0.96791	1.29836	1.27496	5.52364	0.288212089569847
TCGA-CK-5913	4.27671232876712	0	6.8729	6.07235	5.308	7.87786	8.86083	6.03263	3.89018	2.9592	0.994287	2.83783	5.33329	5.26283	2.10376	7.0046	5.99264	6.76821	1.5935	6.338	2.1791	0.779566	1.44876	5.81091	0.444348980460584
TCGA-AA-3560	1.66575342465753	0	7.06566	4.36527	5.54245	5.45877	8.21877	5.38528	2.45686	0.644067	0.908078	1.03178	5.18729	5.30515	2.08091	7.21018	5.64384	6.08674	2.42723	4.19883	1.12594	0.781302	1.04598	4.67667	-0.149832
TCGA-G4-6311	3.28493150684932	0	6.50268	5.11853	5.21965	8.21642	8.88791	6.50347	3.60402	0.644067	1.67314	1.5258	4.28896	2.82339	1.67287	6.36337	5.74232	4.32617	1.257	6.71246	0.826832	2.40886	1.37647	5.41556	0.676323804703395
TCGA-AA-3525	0.00273972602739726	0	6.62507	5.26091	4.75652	8.12853	6.97541	6.54137	3.49145	4.54896	0.875593	4.05335	5.0105	6.04055	2.88287	6.7244	5.13786	6.67175	1.04873	4.88837	0.943102	0.663106	2.01891	5.5378	1.04645291253674
TCGA-D5-6922	0.843835616438356	0	6.57653	5.19236	6.00621	7.54821	9.21952	6.69963	4.45587	0.644067	1.18544	1.84573	5.4219	5.85371	3.0901	6.86711	6.08346	5.61203	1.75532	4.51747	1.02566	2.09283	2.09474	5.91308	0.783953995507417
TCGA-DM-A288	1.16986301369863	1	5.70215	5.18998	5.56878	7.67679	9.34406	6.80468	3.40667	2.71955	0.765594	1.35116	3.48294	2.13063	3.55634	6.29509	5.39258	4.18818	0.588232	4.35531	0.698503	0.685002	1.13456	6.31396	0.554629
TCGA-D5-6536	1.48767123287671	0	6.56679	5.22963	4.69555	8.45604	7.48759	6.70018	4.53208	2.27097	1.70743	1.72438	2.91938	6.73159	3.60813	5.52791	5.51735	5.68299	0.776612	8.12017	1.75544	3.83993	1.95484	5.50982	2.23605378097322
TCGA-AA-A01G	1	0	7.27459	4.4728	5.09336	6.9643	8.5064	6.11506	3.14717	2.63728	1.2045	1.4643	4.99314	6.48766	3.07347	6.6021	5.45721	3.70606	1.54616	3.89695	1.10144	2.04885	2.19563	5.50545	0.605504422322968
TCGA-NH-A8F7	1.48767123287671	0	6.80684	4.63169	5.36776	6.76249	9.11399	6.21802	2.87092	0.673229	0.921633	1.1643	4.70079	4.34542	3.68019	6.44018	5.32312	4.5602	0.790514	2.57657	0.6725	3.19979	2.44855	5.80076	0.476157694022514
TCGA-AA-3667	1.16712328767123	0	6.55405	4.76939	4.51611	7.01545	7.10464	7.6691	1.71926	1.25277	0.844037	2.02691	4.27012	6.22649	1.20642	5.91471	5.50276	3.28269	1.69296	4.68356	0.91308	1.69117	1.7547	5.56708	1.19052662919733
TCGA-AD-6899	0.482191780821918	1	6.82554	5.43592	5.09673	8.22753	9.09736	6.48453	4.54262	1.23289	1.53181	2.26251	4.26918	4.41137	2.17352	6.472	6.01365	6.54401	2.01218	6.60424	0.991526	3.59885	1.33601	5.79338	1.05893345964035
TCGA-A6-5665	1.83835616438356	0	5.68663	4.82305	5.162	6.55136	7.444	5.38104	3.97076	3.18858	1.23117	3.11885	4.47149	3.90157	3.10106	5.89945	4.79987	5.67616	1.03801	6.34686	1.01023	0.912813	1.8622	5.04878	0.709720856238224
TCGA-AA-A00L	3.16986301369863	0	6.79029	4.60742	4.67849	7.88578	8.27812	6.06929	3.54138	1.70179	1.03606	1.4352	4.81526	6.44985	3.45827	6.89829	5.27731	2.0643	1.92181	3.58779	0.763067	0.941284	1.97889	5.40355	0.0495645106523279
TCGA-QG-A5YX	2.74794520547945	0	6.83786	6.19241	4.65698	7.19397	8.5482	6.42537	2.74568	0.675298	0.751951	1.05879	4.90606	2.46925	3.38563	6.72632	5.38622	6.25997	1.41819	2.92614	0.719173	2.924	1.45621	5.61986	-0.743167
TCGA-CM-5863	1.25205479452055	0	6.81441	5.74852	4.99744	7.74276	8.46026	5.6964	3.26981	2.49978	0.894039	1.20024	3.08381	2.99177	3.06691	6.17319	5.19443	6.06821	1.23344	7.46095	1.00498	1.21359	0.976804	5.28247	0.275930619292573
TCGA-AA-3864	4.41643835616438	0	6.52966	6.18645	5.58008	7.78305	8.35675	6.23683	3.13599	1.35402	0.712626	2.21729	5.62209	5.66748	2.07983	7.39739	4.83219	5.87813	1.57351	5.44538	1.12652	2.59955	1.05774	5.01862	-0.0347278
TCGA-AA-3975	2.83835616438356	0	6.43152	4.76819	5.10254	8.05021	9.14016	6.65205	2.56275	0.837356	1.09238	1.89226	3.99618	4.96174	1.60087	5.99469	5.71451	4.57805	2.11005	4.44736	0.758842	0.802459	1.15903	5.49537	0.585425477714978
TCGA-A6-6137	2.25753424657534	0	7.13387	5.21934	5.06008	7.49616	9.76128	6.21587	4.29695	0.784258	2.37136	1.49506	4.14449	4.46974	4.06676	6.27364	5.81666	5.37943	2.85148	6.15019	0.783291	2.48682	1.43092	5.53755	-0.185191
TCGA-AA-A00J	1.5041095890411	0	7.26805	5.88877	5.45291	8.43739	8.43776	6.1422	4.02684	4.19651	1.22076	3.41749	4.95623	5.85421	5.01498	6.12472	5.38247	4.03042	0.863682	5.68716	1.00404	4.19337	1.65497	5.66172	0.663947492574246
TCGA-AA-3852	0.003	1	6.8442	5.61189	4.89914	7.71777	7.53305	6.8359	2.6102	1.09435	1.74419	1.77145	4.71941	5.26128	1.93544	6.34566	5.69643	6.69207	1.05296	5.03349	1.03293	3.2127	1.81984	5.51153	1.05212486670977
TCGA-AA-3856	0.0821917808219178	0	6.36273	5.4554	5.02344	7.7026	8.60858	6.26813	2.89875	0.737392	1.61867	2.7011	4.45532	4.19813	2.65943	6.47345	5.69416	4.8018	1.89752	4.14344	0.751877	0.951522	1.25833	4.9852	-0.0629484
TCGA-CK-4952	1.3013698630137	0	7.05417	4.52956	5.42214	6.83588	8.27956	5.80595	3.39356	3.56328	0.925517	1.48673	5.82378	6.86638	3.69537	6.95157	5.03057	3.26627	1.83398	5.99169	1.03311	3.81697	2.95244	5.21794	0.530765845769358
TCGA-A6-A56B	4.68767123287671	1	5.87882	3.96774	5.34361	7.05763	9.01392	6.61456	4.90775	1.25328	0.828453	3.99119	5.25163	1.57501	0.983732	5.88935	5.751	4.43357	1.6685	5.65337	0.796272	2.32806	2.8623	6.43632	1.45777543829454
TCGA-CM-4746	3.08493150684932	0	6.87137	5.76927	3.61316	6.87155	8.43571	6.28069	1.53832	0.644067	1.06353	1.35568	4.46163	4.84967	1.93127	7.07795	5.13731	4.45532	0.731291	4.30917	0.71902	0.784068	1.00862	4.99171	-0.669985
TCGA-G4-6295	0.695890410958904	0	6.32817	4.80552	5.76182	7.67398	9.19508	6.08851	3.45469	5.82133	1.19263	1.86869	5.16804	4.19516	3.07492	6.67255	6.29114	2.90111	1.52776	5.135	0.832102	4.02542	4.18024	5.86416	1.48867949020455
TCGA-DM-A28H	9.75616438356164	0	6.74529	4.25798	4.92545	6.85462	9.12172	6.5461	3.70172	0.925603	0.782659	1.60028	5.09702	6.82797	0.839236	7.22192	5.12736	4.37718	1.09288	3.69262	0.847335	2.54067	2.19586	5.5375	1.24610261281944
TCGA-CM-5349	2.50684931506849	0	7.69939	4.76207	4.99002	7.8536	9.74184	6.22502	3.81268	0.793887	1.10204	2.20633	4.31497	5.27626	1.4864	6.76241	6.22329	4.57558	1.5031	5.46416	1.3753	2.66187	1.60759	6.21347	1.20985527954309
TCGA-NH-A5IV	0.003	0	5.75139	5.94312	5.79612	8.33047	8.11101	6.80411	3.90236	0.644067	1.18598	3.77569	5.07193	5.24278	1.45381	6.30466	5.99543	7.26997	0.567931	5.67064	1.05535	1.77412	1.84251	6.33077	1.78595908758816
TCGA-AZ-5403	5.23287671232877	1	7.70743	5.40309	4.98692	7.77693	7.75738	6.27126	3.67292	0.721532	1.14125	1.81019	3.90375	2.58849	2.61803	7.28156	5.52911	6.45025	1.31864	7.27404	0.917602	2.64328	0.81632	4.92176	0.359286847087045
TCGA-AA-3844	1.24383561643836	0	7.15964	5.4115	5.44614	6.9109	7.99442	6.46498	2.96093	1.12795	0.866321	1.40141	4.78729	4.35717	3.59745	6.87397	5.18681	5.19843	2.11996	3.93584	1.24461	1.50642	1.67027	4.99473	-0.342085
TCGA-AA-3877	2.58356164383562	0	6.45467	5.82542	5.43629	8.15492	7.92807	6.68542	3.23786	4.03805	1.45583	2.23255	4.88486	4.85122	2.83208	6.91398	5.48871	3.43179	1.67908	5.39087	0.860185	1.18251	1.16762	5.8843	0.38359091029787
TCGA-CM-6676	0.923287671232877	0	7.11038	5.40587	5.13881	7.56833	9.3435	6.41292	4.2642	1.08624	1.68295	3.28983	4.26687	4.08987	3.81641	6.48074	5.85763	4.7941	1.88607	6.22738	0.965426	1.95754	1.43458	5.59501	0.206078388476539
TCGA-AZ-6601	8.33424657534247	1	6.82125	5.76476	5.42295	8.6504	8.79603	6.68655	4.26391	1.49253	1.47356	1.89247	5.06341	3.45177	0.733387	6.87393	6.44044	6.37566	0.633746	5.6523	1.1588	0.828196	2.01154	5.87627	1.12551003097885
TCGA-AA-3509	5.24657534246575	0	7.18844	5.21309	4.55338	6.953	9.32258	5.73636	3.17459	0.944139	1.08181	1.53077	3.69625	4.19322	2.43858	6.30083	5.49417	5.07886	2.14968	4.07323	1.098	2.2762	1.09912	5.34453	0.0107193551533928
TCGA-AA-3548	2.83287671232877	0	6.0822	4.53987	4.82644	8.47403	8.24405	6.87056	2.31949	1.51889	0.795725	1.29576	4.45304	2.87707	2.62759	6.6372	5.62574	6.30029	1.30366	2.93082	1.24692	2.10676	1.45603	5.49859	0.500795137444669
TCGA-A6-2683	1.38082191780822	1	6.29362	4.68657	4.44917	6.51584	8.11016	7.12857	1.7168	2.2564	0.712626	1.68338	3.75396	5.00598	2.03049	5.65711	6.06157	3.63739	0.956854	3.03057	0.692191	2.50067	3.07889	5.26026	1.41662538545505
TCGA-CM-4751	2.25205479452055	0	6.80064	4.89944	5.45737	7.88996	7.84262	6.58337	3.72793	0.644067	1.28756	1.74661	4.31434	4.81459	1.97462	6.64174	5.72557	6.11662	1.49659	7.55735	1.08588	1.35173	1.42457	5.14529	1.07820615288156
TCGA-AA-3811	0.838356164383562	1	5.84938	5.44475	5.02671	7.68143	7.52644	6.35741	3.96807	1.61121	2.06271	3.35896	4.99278	5.29429	2.01783	6.09679	6.05495	2.81873	2.41886	5.85668	1.08783	3.09886	1.82207	5.84232	1.10373592505463
TCGA-CK-4951	5.84657534246575	1	7.44715	5.5783	5.52933	7.88698	8.93465	6.05941	3.32141	3.83748	0.712626	1.45774	4.7642	4.00698	1.06139	7.08873	5.80689	6.04666	1.61836	5.45313	1.28419	0.778542	1.47518	4.74583	0.375950089922844
TCGA-A6-2684	3.08767123287671	0	6.33862583333333	5.45929	4.89071013333333	6.53649963333333	7.28379306666667	5.18852583333333	3.7876	0.835902866666667	1.20814953333333	1.68379	4.13404903333333	2.40615986666667	2.28736	6.13114043333333	4.80185736666667	4.88669113333333	1.23458	5.19153316666667	0.997924466666667	1.67524206666667	1.14316456666667	4.51522636666667	-0.0663275
TCGA-A6-3809	2.72876712328767	0	6.08615683333333	5.53175083333333	5.40404216666667	5.60301	8.22875386666667	4.1539	3.41365093333333	1.27736146666667	1.00503133333333	2.73802613333333	5.03728	1.94874653333333	2.21438686666667	6.56459566666667	4.42132896666667	3.25328076666667	0.934081666666667	4.81927	1.15417023333333	1.56705763333333	1.51454876666667	4.05663613333333	-0.706675
TCGA-AA-3715	1.58630136986301	1	5.72058	5.80091	4.09636	8.323	6.05528	7.34466	2.5017	3.69716	3.17924	4.70079	4.55052	5.47636	1.06082	6.58889	6.98665	5.9639	0.801606	6.71382	0.93889	1.63342	2.00597	5.58733	2.19539798958162
TCGA-AZ-4315	4.86575342465753	0	6.82609	5.46495	3.76578	7.26606	8.44612	6.76528	2.51144	1.77688	0.892885	2.37099	5.34323	4.78641	2.87715	7.84717	5.32395	5.31562	1.30097	5.30442	0.693966	1.26097	1.43597	5.30406	-0.616402
TCGA-A6-2672	3.88767123287671	0	5.59925	5.11166	5.33133	7.38054	8.09943	5.40324	3.52268	3.282	1.54076	1.87143	4.67959	2.54374	3.12983	6.28065	5.58856	5.7051	0.850071	7.07566	0.867243	1.2768	2.2728	5.16161	0.520709607182074
TCGA-AA-3516	1.08493150684932	1	5.95468	5.41508	4.72496	8.03451	6.53957	6.10185	3.13818	3.74116	1.84207	3.4991	5.27982	5.75127	2.15231	7.14986	4.88079	7.87073	1.40815	6.51593	0.728718	0.813964	0.924505	5.15715	0.642788773701159
TCGA-A6-2671	3.64657534246575	1	6.95366	4.471	5.08794	8.00881	9.04093	6.42282	2.93633	0.920565	4.00924	1.91699	4.80973	5.04328	1.17124	6.12693	5.84881	3.83228	1.74227	6.11954	0.966949	2.55042	1.54186	5.00825	0.800494609145839
TCGA-AA-A01V	0.0849315068493151	0	7.14849	4.81277	4.60633	8.01574	9.04586	6.91985	2.54138	1.89713	2.04904	3.29626	4.28977	6.89305	2.13507	6.30385	5.59411	2.90953	2.107	4.71305	0.862865	2.05973	1.73221	5.71969	0.846674564617172
TCGA-AM-5820	0.0383561643835616	0	6.4238	5.7159	5.45188	7.82381	8.30864	6.16337	3.78893	0.84256	1.03206	1.48004	4.05784	5.76042	3.49526	7.13831	5.22953	4.65428	0.845459	6.10589	0.860421	3.92598	1.0366	5.80534	0.998773892436148
TCGA-AA-3502	2.91780821917808	0	6.70632	6.40251	4.90425	7.78745	9.27829	6.59725	2.11801	1.343	0.712626	1.56762	4.10651	3.77418	2.89215	6.86229	5.80449	4.94348	1.4574	4.0355	0.854497	3.34729	1.07634	5.30365	-0.138451
TCGA-AA-A01P	3.17260273972603	1	6.31743	5.44441	4.78887	8.64584	7.18187	6.11915	3.94835	2.64015	0.974818	2.77101	4.39422	3.18703	0.847215	6.84075	5.96188	6.61605	0.75298	5.36912	0.796116	1.37166	2.50508	4.92291	1.46654706878549
TCGA-A6-3808	2.77808219178082	0	7.5509	5.91039	4.76636	8.19719	9.00202	5.98907	3.25079	2.35204	3.83478	1.79896	4.23743	4.49788	2.40701	6.85663	5.62716	5.56674	1.56804	7.05311	1.44001	2.43012	0.919786	5.17945	0.129069839687963
TCGA-AZ-4616	0.427397260273973	1	6.82851	5.08	4.89222	7.91818	8.41175	6.36938	3.94123	2.19251	1.13736	2.10803	3.89726	4.94051	2.71385	6.53069	5.63499	5.52028	0.792992	7.38399	0.938629	2.73906	1.64585	5.10069	1.23089129492798
TCGA-A6-2680	2.92602739726027	0	7.18603	5.2061	5.02305	7.26741	8.41239	6.85307	2.76721	0.775767	1.71992	1.70546	4.39282	4.30776	1.52861	6.42914	5.96978	4.98801	2.37404	5.85717	0.758559	2.21521	1.50642	5.60412	0.559369955872502
TCGA-AD-6963	2.28493150684932	0	6.91658	5.59012	5.02527	7.27974	8.96426	6.45545	3.02906	0.670318	1.11579	1.72198	5.12923	4.91085	1.54922	7.08078	6.1222	5.78951	1.7888	5.80015	0.773455	0.632108	1.72084	4.823	-0.0230087
TCGA-CM-4744	1.66849315068493	0	6.97156	5.27806	4.60432	7.41693	7.45985	6.35373	2.40088	0.669126	0.712626	1.18435	4.42258	1.52106	1.65299	7.48667	5.99738	3.99053	1.02799	4.01164	1.03278	2.3741	1.03367	5.23245	0.135971645144791
TCGA-A6-5657	2.63561643835616	0	6.46075	4.6741	5.92415	7.31635	9.1225	6.65793	3.70609	1.09695	2.27504	2.16524	4.99749	4.83946	2.03589	6.65929	5.93042	4.29632	2.76599	7.47522	0.954013	3.83728	1.48778	5.54157	0.966475238025836
TCGA-CM-6169	1.08493150684932	0	6.712	5.90439	4.99874	8.04191	9.58675	5.25767	4.94544	0.644067	2.76555	1.83388	3.54187	2.81867	2.43233	6.48131	5.91819	5.25865	2.10589	6.72145	1.77603	0.999665	0.839833	5.31861	0.00351094678531472
TCGA-CK-4948	12.3342465753425	0	7.46546	4.75104	5.04757	7.78645	8.67305	6.74404	3.44275	0.9491	1.42221	2.06727	4.88193	5.54067	2.18721	6.74499	5.87788	5.87345	2.02408	5.3066	0.880959	1.35515	1.69601	5.30344	0.520125975488291
TCGA-AA-A00Q	3.5013698630137	0	7.58015	5.485	5.74389	7.36376	8.68613	6.42028	3.70418	2.06862	0.946363	1.50866	3.75622	2.81212	3.02493	6.0457	5.70166	6.02215	1.10362	4.31474	0.81925	1.77141	1.30862	5.82661	0.652197199657075
TCGA-AA-3950	2	0	6.74905	6.50508	5.13027	8.45658	8.09635	5.78136	4.14675	3.38261	2.38491	1.85082	4.96301	6.77032	2.56936	7.0078	4.84256	3.95194	1.0469	7.53636	0.929382	3.6941	1.11025	5.3414	0.592719710744553
TCGA-DM-A282	11.5972602739726	0	6.83059	4.96422	4.55191	6.72678	9.38497	6.37931	3.04624	0.644067	0.771993	1.34335	3.20406	4.51832	2.75655	6.34788	5.26245	3.35612	1.4241	3.83919	0.83063	0.677886	1.4428	5.58448	0.1869071306418
TCGA-AA-3861	2.5041095890411	0	7.26091	5.99439	4.94691	7.34101	8.75833	6.25079	2.34688	1.25941	1.20156	1.12713	3.84845	5.48577	3.05838	6.47359	5.57946	5.59427	1.62588	3.57125	1.09851	3.47007	0.832427	5.1553	0.183244573026241
TCGA-CA-5796	1.03287671232877	0	7.21992	6.20521	4.97662	7.74114	7.86692	6.24278	3.77485	1.65654	0.712626	1.0395	2.88633	2.47375	2.99673	6.7261	5.15517	3.58835	1.86412	3.29946	0.732584	0.806829	1.04735	5.33672	-0.138214
TCGA-CK-4950	7.12054794520548	0	7.11548	5.06974	5.07143	7.60844	8.53154	6.17271	3.0842	2.30808	2.15163	1.49151	4.72971	2.63061	2.54001	6.48215	5.42044	5.30941	2.13396	5.89269	0.901034	0.836183	1.30847	5.295	-0.360131
TCGA-CM-6680	1.0027397260274	0	7.11965	5.61633	5.23623	8.02081	9.30476	6.46837	3.96825	1.73537	1.28819	1.77106	4.0467	3.53331	2.33984	6.54966	5.85324	5.06545	2.35506	5.00548	1.5364	3.91549	2.25932	5.49804	0.736340739433798
TCGA-AA-3833	1.32876712328767	0	6.43236	5.23252	4.40632	8.39826	7.17319	6.4535	3.35231	4.04432	2.00696	3.12046	4.5098	4.81475	2.54681	6.25863	5.24095	6.14165	1.76392	7.17758	2.23059	1.18273	1.00776	5.53304	0.721679720739723
TCGA-AA-A029	4.33150684931507	0	7.68788	5.42131	5.15434	8.28781	7.94169	6.80205	2.11528	2.27599	1.3342	2.37767	4.43359	3.98963	2.00253	6.63372	5.01756	4.9322	1.19713	3.72	0.836391	0.731891	1.25392	5.58154	0.226351269794102
TCGA-D5-5537	3.78356164383562	1	8.2234	5.61922	4.81115	7.09864	9.03001	6.70088	3.50217	0.859733	0.760909	1.16442	4.12319	4.09652	0.76816	6.94956	5.8237	4.58126	1.43496	5.84453	2.30742	2.70955	1.73184	6.18692	0.895036452868645
TCGA-AA-3679	1.25205479452055	0	6.86008	4.70883	5.25672	8.18096	8.09989	6.50383	2.30223	0.644067	1.10959	1.68642	4.47764	3.81153	1.69287	6.66336	5.41362	4.51391	1.97117	4.8316	0.873456	1.16444	2.64456	5.96886	0.691518882043347
TCGA-AA-3854	3.0027397260274	0	6.58163	5.4424	5.33721	7.6527	8.5697	6.5988	2.73509	2.99492	0.901973	1.21106	3.82915	3.0486	2.18401	6.51311	5.195	5.03609	1.96485	3.46891	2.47396	0.754109	0.810724	6.07734	0.28742188262672
TCGA-AA-3549	1.75068493150685	0	6.02429	4.53109	4.50442	7.5288	8.7644	5.8169	3.2851	1.12663	1.1877	1.51651	4.21638	1.58925	1.99947	5.80128	5.62099	5.67461	1.93212	7.19942	0.719782	2.12435	0.849513	4.54127	-0.0922581
TCGA-G4-6309	7.12328767123288	0	7.22323	5.439	5.12682	7.65211	8.04846	6.78307	3.1262	0.688984	0.768968	1.95245	5.55049	5.18132	3.2772	7.36627	4.98329	4.74198	1.64758	5.01832	0.746364	2.90866	1.37915	5.79754	-0.123333
TCGA-NH-A8F8	1.4	1	7.1249	4.74713	5.06331	7.38099	9.08887	6.35459	3.57382	2.78868	0.889735	1.63933	2.87595	4.17138	1.73999	5.92139	5.74732	3.9031	0.903876	5.24403	0.950923	2.24053	1.92653	6.26263	1.82209153108304
TCGA-A6-6142	2.09041095890411	0	7.25918	5.33388	4.84899	8.95903	8.67185	6.12373	4.08957	1.21507	3.60825	1.9568	3.45069	5.43533	2.19221	6.34491	5.93055	3.72751	1.4893	7.46468	1.70085	4.08063	1.38244	5.00817	1.39448119755823
TCGA-F4-6570	0.515068493150685	1	7.01952	6.29728	5.1129	9.01963	8.16362	5.95378	4.39476	4.44189	0.918813	3.22523	4.1551	2.28697	2.83388	6.38179	6.37545	4.28023	0.657973	6.40129	1.13027	0.665756	2.82592	6.19169	1.00286
TCGA-A6-A567	5.15342465753425	1	6.23887	5.2035	5.30485	7.20397	7.63717	6.02832	2.75288	0.644067	0.888333	1.47679	4.12218	3.06455	2.88791	6.6856	5.26831	4.13831	1.32361	6.25271	0.729665	3.8779	1.50618	4.96086	0.551042011415264
TCGA-D5-6920	1.03287671232877	0	7.1545	5.40773	4.69392	7.69906	9.30886	6.29293	4.05701	0.870765	1.55709	1.60778	4.90705	5.31074	2.783	6.36168	5.61166	4.04156	3.10369	6.78012	0.702114	1.84767	2.01718	5.99163	-0.240214
TCGA-AA-3939	1.08219178082192	0	7.66777	6.06219	4.02355	7.04385	8.43652	5.47426	2.46559	0.966168	1.10802	1.42482	3.71657	4.59727	2.09596	6.83469	5.37863	3.08629	1.36684	6.52337	1.10158	3.49364	0.892297	4.89301	-0.129395
TCGA-AU-3779	1.20821917808219	0	6.75319	6.00389	4.1584	7.26999	8.69609	5.97372	3.12354	2.01112	0.922194	1.74549	3.99883	3.88318	1.408	6.65041	5.75263	5.43899	2.4698	5.73531	1.25047	0.768711	1.68373	5.32674	-0.101587
TCGA-AA-A00A	3.16986301369863	0	6.63123	5.67841	5.48004	8.35461	8.92904	6.2439	3.57752	0.710793	1.08782	1.74745	4.50987	1.70356	4.00275	5.89288	5.64012	5.06835	1.29002	5.94738	0.75752	2.12391	1.87866	6.409	-0.0369038
TCGA-G4-6626	0.00273972602739726	1	6.70899	3.86306	5.87514	6.72167	8.27823	7.18398	3.55991	0.716143	1.18339	1.95015	4.64473	2.8787	1.412	6.29475	5.41404	6.41411	0.940091	5.39466	0.885001	2.31031	2.57673	5.59936	1.64995912336317
TCGA-D5-6538	1.42739726027397	0	6.68878	6.00137	5.60947	6.3866	9.51317	5.96869	3.54225	3.176	0.712626	2.20737	4.31635	6.77703	2.12992	5.95296	5.18605	5.17435	1.5014	3.19321	1.26499	4.28684	1.64708	4.55579	0.915852033520886
TCGA-A6-2678	3.52328767123288	0	7.58324	5.73774	5.61168	8.01872	10.0623	6.43139	3.47587	0.711454	1.53965	1.23217	4.92337	3.94903	4.28746	7.27716	5.39561	4.20598	1.85838	4.50931	1.00211	3.49658	1.82847	5.42061	-0.582864
TCGA-AA-3713	1.58630136986301	0	6.34586	5.73621	5.83884	7.49868	9.23614	6.50047	3.86286	2.8485	1.08024	2.44518	5.43688	6.27435	2.7581	6.565	5.56165	3.69119	1.83415	6.14423	0.672091	0.702588	1.75745	5.95416	0.326125001747292
TCGA-G4-6317	3	0	6.89547	4.67131	4.91846	7.99722	8.77008	6.35999	2.88347	0.644067	0.976877	1.74047	3.70515	6.02395	2.80968	6.43981	5.6156	4.37392	0.64764	4.13379	0.67342	3.13257	1.7079	4.79404	1.1673989087088
TCGA-AA-A01X	2.16712328767123	0	7.15473	5.53331	5.17353	8.2447	9.18824	7.493	2.74009	1.6982	1.44089	1.59528	3.42517	5.21176	2.12731	5.70966	5.91135	2.50652	1.89091	5.35845	1.39069	1.90458	1.66683	5.60888	0.900439280921598
TCGA-D5-6898	0.627397260273973	0	7.54118	5.8333	5.42898	8.0124	9.15396	6.47132	5.14267	0.805701	1.33095	2.92844	4.51614	5.25317	3.49648	7.05838	5.55957	4.25039	2.1181	5.96278	1.40646	1.9062	1.21661	5.45179	0.159765478591906
TCGA-D5-6533	2.12328767123288	0	6.91766	5.50121	5.55422	8.07592	7.93486	7.00319	4.57703	0.832126	2.88274	1.68932	4.53454	5.7396	4.42084	6.44262	5.41433	2.19924	2.4902	4.38656	1.40991	2.81002	2.85963	4.9986	0.384768302260525
TCGA-QG-A5YW	2.45479452054795	0	6.01571	5.57985	4.18037	7.61573	9.1393	6.49836	3.48932	0.842808	0.882082	1.54361	3.70543	3.68087	2.02391	6.23166	5.69988	5.21834	1.71682	5.15221	0.850373	2.02555	1.02759	4.92322	0.130625911285839
TCGA-AA-3696	0.419178082191781	1	6.70172	5.49164	5.54629	8.49256	9.07024	7.29493	3.48352	3.40236	1.55457	2.23366	4.63488	7.13894	4.06697	6.04222	6.53827	4.42074	1.71263	4.91136	0.654762	3.78325	2.56278	5.90044	1.42877853053822
TCGA-AA-3555	2.4958904109589	0	7.45296	6.36558	5.23412	7.63199	9.28906	6.50897	3.90793	4.06553	2.08544	3.49429	5.62373	1.72037	2.74179	6.87999	5.76053	4.73599	1.86713	5.79157	3.85456	1.16775	3.21786	5.46875	-0.340633
TCGA-AZ-4614	0.471232876712329	1	6.69496	4.18655	4.57571	6.92546	8.70971	6.33631	2.80761	0.763016	0.930278	1.88036	4.14209	6.12595	0.810951	7.08214	6.27801	6.83449	0.938998	5.67577	1.29105	2.29583	1.14651	5.87962	1.80892207042681
TCGA-AA-3866	1.41917808219178	0	6.74986	5.91206	5.55678	8.58257	8.41366	6.29236	3.84459	0.917597	0.97327	1.61723	4.22748	3.11663	2.81533	6.57655	5.8672	3.93007	1.54054	5.68928	1.22627	2.98576	1.6379	5.15698	0.46783208428713
TCGA-AZ-6608	0.161643835616438	1	7.90941	3.53941	4.97043	7.00274	9.30469	6.14431	2.49231	0.644067	0.748579	1.08975	4.4741	6.95673	2.5371	6.85378	5.45156	3.49616	1.1172	3.57444	0.783142	2.11145	1.4054	5.80489	0.823383844028057
TCGA-SS-A7HO	5.01095890410959	0	7.03356	5.53029	5.3018	6.66997	8.42316	6.99091	3.73511	1.76817	3.11358	2.59883	4.78054	6.94611	3.0799	6.54227	5.44264	4.24383	1.86923	4.55772	1.22098	3.64674	3.15835	6.03398	1.23231637133882
TCGA-DM-A28G	5.06575342465753	1	6.94746	4.70528	4.60252	6.50062	8.8535	5.76876	3.0048	2.51638	0.770571	1.3359	3.41013	5.92073	3.28141	5.99747	5.1696	3.63457	1.21772	2.9657	0.858414	2.9484	1.22181	5.47553	0.7352314721589
TCGA-CA-5254	1.05753424657534	0	7.33318	6.13099	4.98781	7.29484	7.17145	6.63307	3.51531	3.0518	0.787561	1.30211	3.74634	4.02467	2.27424	6.42617	5.95498	4.75432	0.831025	3.49082	1.17724	0.627611	1.90784	5.44849	0.860708922168671
TCGA-AA-A01Q	0.0849315068493151	0	6.81321	4.72242	4.8298	7.82786	8.46745	6.05949	2.94879	1.91371	0.780079	2.28479	4.29026	1.37855	2.88499	5.78618	4.98569	4.13177	0.826597	4.05872	1.22769	0.778681	1.25837	5.48222	-0.168702
TCGA-AA-3514	0.0849315068493151	0	7.43507	5.79046	3.83434	6.77958	8.61713	7.37417	2.35399	1.98171	1.75927	1.97331	4.6108	5.48275	0.63501	5.99599	6.30738	2.64875	1.96364	5.04484	1.62662	1.62337	3.26072	5.26371	0.55040871304287
TCGA-AA-3977	2.08493150684932	0	7.42264	6.12678	4.86736	7.55908	8.70524	6.51608	3.18112	2.20047	0.891625	2.22125	5.69795	4.87734	2.20348	7.25561	5.18181	6.41134	1.90005	5.16973	1.84239	1.25675	2.19298	5.94125	-0.286791
TCGA-G4-6297	6.86575342465753	0	6.6875	5.84872	5.07334	7.84534	8.89389	6.19614	4.61729	1.11245	2.36401	1.99337	3.59969	2.25351	1.77907	6.22791	6.12174	4.64521	1.61961	7.7478	0.936098	2.44899	1.98865	5.6361	0.927821463303053
TCGA-D5-5538	4.55068493150685	1	6.71167	5.77813	5.69057	8.90868	8.73468	5.70424	4.40867	1.18418	0.951281	1.39734	4.61683	3.89311	2.95741	7.18772	5.82841	5.09357	0.69143	6.49603	1.29549	0.987456	1.07616	5.29845	0.335786525931496
TCGA-AA-3980	0.663013698630137	0	6.48823	5.2781	5.18066	7.80384	9.38681	6.21844	3.62965	0.644067	0.712626	2.20241	4.81954	2.71157	2.26934	6.49633	5.17165	6.89949	1.65886	3.52132	1.50131	2.52414	1.78434	4.95734	-0.0162392
TCGA-AY-4071	0.0794520547945206	1	6.05806	5.16316	4.34511	8.17573	7.86052	6.44753	2.52321	1.14414	2.77116	1.82414	2.99113	2.65916	2.42782	6.28566	5.87496	4.49688	2.12223	6.40781	1.02699	1.45428	1.02176	5.52697	0.534359279085128
TCGA-F4-6463	2.97808219178082	0	7.73301	5.04957	5.11541	7.56811	9.08992	6.06592	4.38844	1.00585	1.29929	2.04989	3.93496	6.27705	2.98668	6.55054	5.09692	5.18813	2.33536	6.07415	1.36227	4.46935	1.04482	5.79819	0.893021458180544
TCGA-AA-3710	2.24931506849315	0	7.12871	6.05657	5.12694	8.27541	6.74564	6.4968	3.53439	3.67243	1.64476	2.67174	4.90601	3.26723	1.90157	7.54081	6.23062	6.11807	1.71209	5.45926	0.979195	0.758508	2.05088	5.63173	0.733795501963258
TCGA-AA-3556	1.91780821917808	0	6.79563	5.45478	5.15607	8.34063	8.04789	6.42286	3.40916	1.21392	0.981598	1.50818	4.76795	3.52221	2.76222	7.13147	5.30885	4.07194	1.91892	3.52147	2.26325	0.942199	1.09113	5.51241	-0.215561
TCGA-AA-A01R	2.91780821917808	0	5.71144	4.96643	4.88441	8.22938	8.07542	7.27642	2.92333	0.644067	0.712626	2.36775	5.13062	2.06808	0.632025	6.98581	6.16147	2.38825	0.631167	4.4944	0.905271	0.817508	3.14464	5.92721	1.02582093057887
TCGA-AA-3697	7.08767123287671	0	6.56929	5.11687	5.16056	7.48451	9.00336	6.36784	3.76738	0.69079	1.16724	1.79661	4.62301	4.76891	2.87186	6.92335	5.76217	3.8303	2.4163	5.74353	0.982215	0.826035	1.35656	5.45494	-0.058681
TCGA-DM-A1HB	11.3041095890411	0	6.71236	4.66358	4.70248	7.8581	7.94975	6.19306	4.04899	2.54755	0.837486	1.85033	4.65447	4.94931	2.90785	6.82432	4.82197	4.49523	0.615966	5.86985	0.819283	0.652611	1.08819	5.29849	0.397680286350879
TCGA-AA-3681	0.498630136986301	0	7.16527	4.65801	5.23336	8.02552	8.67816	6.32791	3.55539	3.29171	1.349	1.70326	4.81729	5.28579	2.31466	6.69015	5.45335	6.1502	2.23675	5.0464	1.02756	0.653797	1.23572	4.74458	0.239909023059431
TCGA-AA-3531	2.83561643835616	0	7.01098	4.99482	4.9604	6.94721	8.07633	7.19466	2.82927	1.77102	0.937407	1.62135	4.65026	6.93744	1.62144	6.69438	6.16621	2.44264	1.61575	3.86012	1.0829	1.66029	2.51346	5.83488	1.28783965449323
TCGA-AA-3845	0.003	1	5.68229	5.71401	5.99543	7.51618	6.34822	6.41545	3.26891	5.49949	1.18506	4.20342	4.30378	3.93847	4.24391	6.86897	5.87489	5.30137	1.40611	8.24097	4.19212	2.2832	1.34197	5.96771	1.69368385702546
TCGA-AA-3660	6.50684931506849	0	5.95677	4.86053	5.62705	7.66746	8.37091	7.04534	2.94963	1.14337	0.890613	1.58816	5.01452	4.87346	2.16708	6.56716	5.5698	5.68904	1.82064	3.58758	0.871524	2.35334	1.03597	6.10707	0.829259956158759
TCGA-AA-A02R	1.83561643835616	1	7.62266	5.78915	5.50513	9.28008	6.64751	7.09419	3.73731	4.15731	0.968835	5.58466	5.33738	5.51076	0.8127	6.87519	5.9466	3.69759	0.482108	6.33787	0.654762	0.701248	3.30796	5.83575	2.1476339817753
TCGA-AA-3532	2.41643835616438	0	7.02704	5.21336	4.88496	7.92345	8.6879	5.94123	2.68672	0.762574	0.7886	1.60191	4.94142	2.36723	2.26127	7.02347	5.73944	4.98069	1.86771	4.46886	0.777964	1.32769	1.56524	4.69357	-0.60091
TCGA-AZ-4313	6.32876712328767	0	6.61589	5.11431	4.5393	7.64505	8.27396	7.38702	1.9204	0.899879	0.712626	1.87917	4.97384	4.71821	1.68086	6.8674	5.33143	6.56048	0.702162	4.30413	0.702536	1.35676	1.60276	5.4505	0.416367279939733
TCGA-G4-6588	2.18082191780822	0	6.6717	5.3897	5.59811	8.0708	8.18118	6.52324	3.49014	4.19928	0.956312	4.04061	6.03356	6.40541	3.11117	6.866	4.91211	6.80897	1.03879	4.72931	0.819843	2.2686	1.98364	5.94657	0.844598593512992
TCGA-G4-6322	2.16986301369863	0	7.50998	5.55959	4.72937	7.69084	9.14774	6.48258	3.93647	3.28906	1.54381	2.46527	4.69487	1.54995	3.63197	6.64707	5.46118	3.14777	2.20535	6.28142	2.00917	0.891261	1.94563	4.4339	-1.02762
TCGA-AA-3875	1.5041095890411	0	6.64307	5.82353	5.102	7.66675	8.66116	6.74924	2.36909	1.20641	1.17362	1.56873	4.78092	4.95098	2.52805	6.72498	5.4379	4.4973	1.66457	3.6126	1.11118	2.14641	1.27276	6.16523	0.119252045950466
TCGA-D5-6531	1.47945205479452	0	6.46422	5.24499	5.74166	8.41947	9.09686	6.01032	3.88805	3.31311	0.800068	1.46282	4.7189	5.60202	1.25107	6.55096	5.41123	6.13164	0.899572	4.46771	0.779154	1.07879	1.03731	5.47951	1.07365826986869
TCGA-AA-3489	0.586301369863014	1	6.21037	5.8582	5.17644	7.6657	9.25953	5.98909	4.6152	1.03912	4.28105	2.93687	4.43617	4.94481	2.78862	5.56685	6.49278	5.45302	0.622437	6.83051	1.88366	2.44097	2.4263	4.89672	1.15839566181746
TCGA-AA-3949	2.16712328767123	0	6.80464	6.05031	4.75504	8.67472	7.10442	5.90728	2.59099	2.8347	0.938469	2.76082	4.51493	2.68344	0.688588	7.28992	5.0507	5.12997	0.584314	6.1726	0.843166	1.74136	0.892984	5.09461	0.515474609130999
TCGA-AA-3662	0.504109589041096	0	6.62715	4.98093	5.01515	7.1226	8.54539	6.33799	3.03491	1.50435	1.07784	2.53757	4.27485	5.80597	1.98679	6.49987	5.4793	5.91482	2.46613	4.56841	1.36531	2.27762	1.49086	6.16242	0.96105472195655
TCGA-AA-3850	0.003	1	7.12272	5.12192	4.20989	7.4062	8.12094	6.20561	2.91404	1.07635	2.28172	1.74856	4.17659	2.42847	2.55587	6.1438	5.39172	3.01447	2.02276	5.69817	0.831416	0.967918	1.22587	5.88285	-0.417255
TCGA-AU-6004	2.25753424657534	0	6.48609	5.74459	5.46926	7.94463	8.51589	6.44362	4.01281	2.36946	1.27432	2.73133	4.82181	3.49543	1.76904	6.68414	5.76719	3.55048	1.79962	6.59536	0.968645	0.985006	1.31166	5.83618	0.457273281655764
TCGA-CM-4747	2.08493150684932	0	7.34954	4.58104	4.62141	8.15938	8.979	6.94458	2.89501	1.03231	1.40869	1.57452	3.3358	4.42067	1.53359	6.12945	6.37416	3.44375	0.800605	4.72816	0.654762	1.01764	1.50263	5.2591	1.17646463235996
TCGA-AA-3494	0.0849315068493151	0	7.19432	4.72523	4.63444	7.50883	7.64014	6.41644	3.25841	0.706282	1.00104	1.63785	4.4055	5.65665	3.5577	6.79805	5.9023	5.39914	1.93369	4.35439	0.923979	1.98683	0.931521	5.78513	0.449872877707943
TCGA-AZ-4615	2.74520547945205	0	7.08475	6.59117	4.91469	8.26482	7.90716	5.51254	3.30297	4.26689	1.05502	2.44054	4.86738	5.55467	2.35757	6.28093	5.50971	6.06424	0.845028	5.74953	1.04268	0.679997	1.02668	5.46086	0.232442462383831
TCGA-AA-A010	2.91506849315068	0	6.90941	5.34437	5.21039	8.24159	8.66243	6.15374	4.13792	2.01094	0.712626	2.50559	4.71776	7.49763	3.47053	6.30814	5.49104	5.75655	1.18241	4.5148	0.654762	1.81427	2.72075	5.83242	1.10380301621697
TCGA-AA-3819	2.08493150684932	0	6.98385	5.31796	5.22868	7.04612	8.84727	6.70269	2.76815	0.695566	0.955514	1.48442	4.86407	5.91858	1.6254	6.73327	5.27633	3.3117	2.09885	4.34361	0.76004	1.89072	1.58466	6.01086	0.331030070432543
TCGA-AA-3989	0.663013698630137	1	7.45109	5.06889	4.76735	8.0837	8.07226	6.33278	3.67361	1.08917	1.07511	1.65948	3.98971	4.94489	2.01932	6.32647	5.61612	2.84413	2.02801	5.29658	0.784879	2.00562	1.99631	5.7484	0.778652770940072
TCGA-AA-A01C	1.25205479452055	0	6.85462	4.61172	5.18899	7.72058	8.36961	6.65995	3.4063	1.12027	0.881605	2.25626	4.49512	3.87511	2.12175	6.04311	5.69303	5.16559	1.70957	4.94941	0.922535	1.0084	1.77072	5.06709	0.58988252106801
TCGA-A6-6138	1.87671232876712	0	6.62253	6.38294	5.73983	8.35896	8.43627	6.02525	4.56616	1.90307	2.34013	1.56927	4.37232	3.05356	3.34219	6.81796	5.83969	3.19731	2.39969	5.71803	2.16344	0.984013	1.08238	4.80836	-0.375918
TCGA-AA-3814	0.003	0	6.54591	5.7176	4.84379	7.74578	8.04579	6.48418	2.82165	2.81576	1.42648	2.00873	4.04722	2.72462	2.392	6.60732	5.58037	4.41096	1.63612	5.39691	1.13735	2.4553	1.12136	5.56996	0.354877751817349
TCGA-A6-6652	2.05753424657534	0	6.54008	4.8074	5.38017	7.44723	9.6564	6.87507	3.16129	2.89941	1.00114	1.28262	4.24476	5.46454	3.24016	6.21598	5.00017	1.93436	1.83062	5.71672	0.79787	1.71741	1.88819	6.31809	0.475319281784496
TCGA-AA-3831	1.4986301369863	0	7.0307	5.46013	4.61643	7.867	8.89915	6.66319	3.01393	0.644067	1.56411	1.61128	4.87988	5.75594	1.87899	6.37576	5.3984	5.24048	2.04931	5.42663	0.937884	2.2579	2.61585	5.94655	0.413230288876323
TCGA-WS-AB45	5.83561643835616	0	5.06471	6.35496	5.30021	7.58004	8.04068	6.18934	5.83106	2.69141	2.82104	3.29185	4.10363	3.17799	4.59093	6.03855	5.76237	6.27666	1.72015	10.0382	1.59409	0.915709	1.27129	4.67885	0.276131344350155
TCGA-A6-5659	2.53698630136986	0	5.4749	4.43875973333333	5.12329223333333	4.89092853333333	8.47601293333333	4.74002966666667	3.81477086666667	0.997214033333333	1.10897046666667	1.65835856666667	3.56879613333333	2.39807636666667	1.84254746666667	5.80614576666667	3.93544183333333	2.93675876666667	1.37282	4.80058853333333	1.18085	3.46604786666667	1.06298443333333	4.10197666666667	0.277130836218065
TCGA-CK-5912	4.09041095890411	1	7.4549	5.60475	5.54581	7.12638	9.32612	5.94685	4.37459	0.644067	1.44898	1.30564	4.75446	5.40734	0.813163	7.06468	5.65012	5.07296	2.07662	4.66932	1.15366	3.95896	1.63297	5.6716	0.9455107351013
TCGA-D5-6537	0.4	1	7.37613	5.94983	5.39734	6.9807	8.9549	6.79807	2.77891	2.18108	0.892284	1.97577	5.31017	6.02837	3.00964	7.11447	5.87091	5.09651	1.5266	4.90257	0.923401	3.30891	1.11111	5.27414	0.142702799024222
TCGA-DM-A0XF	3.18356164383562	1	7.85539	4.47755	5.44556	7.66051	8.7498	6.61322	2.66236	0.764369	0.834271	1.85795	4.32127	6.66145	1.06809	7.45733	5.59862	4.48191	1.4798	4.62865	0.905396	2.73098	2.77255	5.81793	1.69924749294192
TCGA-CM-6171	1.16986301369863	0	7.43719	6.07064	5.81437	7.60535	7.5202	5.74884	3.66323	3.86742	0.804517	2.37839	4.68976	5.74724	4.09189	6.36065	5.82912	4.58184	2.14092	4.7107	1.48067	1.70003	1.45006	5.45035	0.345176036240234
TCGA-AA-3870	2.4986301369863	0	6.38581	5.02526	5.02993	8.62107	7.87285	6.47313	2.78361	4.52374	1.54275	2.441	4.04753	2.01999	1.54911	6.33995	5.55193	5.77175	1.24329	6.12456	0.886816	1.08854	1.18483	4.70259	0.73424779781083
TCGA-AA-A00E	2.5013698630137	0	6.53979	5.60385	5.21046	8.86239	7.87045	6.60417	3.60607	4.87963	0.971366	3.33223	5.13955	6.48832	2.75846	6.83701	5.85295	5.9099	1.20783	5.50824	0.968001	0.762666	1.61375	5.08773	0.946075286457993
TCGA-CM-6161	1.25205479452055	0	6.73302	6.41467	5.35529	7.15387	8.7681	6.25972	3.75863	0.752301	0.848031	1.68824	4.63419	5.69845	3.6482	6.66664	5.69251	3.92656	2.47083	4.1482	1.14198	2.50561	0.830309	6.24885	-0.164435
TCGA-AA-A02J	0.419178082191781	1	6.95198	4.30484	5.41703	7.44256	9.2032	7.2	3.09062	0.830097	1.14142	1.41719	5.30497	6.63102	1.11629	6.74012	5.19288	1.61728	1.07619	3.54208	0.654762	3.10294	2.38349	5.78905	1.20765683347832
TCGA-D5-6539	1.04109589041096	0	7.01889	5.48006	5.74983	8.20923	8.2152	6.42666	3.8913	0.978303	0.972801	1.64673	4.84793	2.91509	4.19987	6.21088	6.13225	4.90209	2.61234	5.17824	0.731422	2.0439	1.34045	5.81484	-0.188387
TCGA-DM-A1DB	3.69315068493151	1	6.91013	4.64992	5.73642	6.91448	9.64459	7.23581	3.00648	0.821948	0.908215	1.23996	4.19565	5.85062	2.0568	7.0032	6.03053	5.47666	0.492235	4.19745	0.773291	0.656798	1.54944	6.55447	1.4163948459311
TCGA-AA-A01F	2.66849315068493	0	6.09574	4.95382	4.91158	7.87026	8.57992	6.34305	2.08966	0.969175	1.51006	1.2642	3.32849	1.7064	2.16294	5.86077	5.06514	3.29355	0.931502	3.94684	0.805083	2.54805	0.925409	5.3027	0.355041448235861
TCGA-AZ-6598	4.11780821917808	1	6.55515	5.73661	5.60359	8.25472	7.92659	5.81368	3.28695	3.23098	0.712626	2.96792	4.44768	6.42312	4.40333	6.32701	5.91386	5.37953	0.590185	6.49188	0.804591	2.51983	2.45776	4.93576	1.16456939369094
TCGA-AA-3858	2.58904109589041	0	6.87783	5.14903	4.85356	7.93103	8.48121	6.87661	2.6244	0.959394	1.34648	3.47527	4.80771	4.40491	1.67797	6.35243	5.41475	4.80893	1.9891	4.35063	0.726639	0.695511	1.48044	6.03966	0.310011322642343
TCGA-CM-4743	1.92054794520548	0	6.36696	4.83221	4.42537	8.27009	6.9788	6.54987	3.26157	2.27073	1.98195	4.69772	3.69918	5.66553	1.37038	6.97393	4.87437	6.18777	0.702181	5.36188	1.00762	0.709124	1.1267	4.9032	1.60258711426538
TCGA-AA-3554	1.4958904109589	0	7.28361	5.74103	4.83466	8.46205	8.07587	6.54862	3.6697	1.76919	2.19498	2.26577	5.01507	1.91667	1.60648	6.65867	5.86531	4.66261	1.33501	6.87495	0.871911	1.03104	1.0515	5.39679	-0.080272
TCGA-A6-2682	1.16164383561644	1	7.50068	5.2086	4.41892	7.21507	8.27172	6.72654	2.92931	1.85839	2.6087	2.009	3.96747	3.7022	1.52001	7.002	5.83008	4.60899	0.977869	7.49673	0.955986	2.75573	1.27072	5.36064	0.867112092849051
TCGA-AA-3872	0.003	0	6.13749	5.40435	5.32507	8.55568	7.90095	6.82808	3.35741	1.35552	4.18632	1.79601	4.15562	3.46556	1.92058	6.34383	6.12782	4.2833	0.710172	7.0997	0.825208	3.41519	1.24596	5.15243	1.36483955671049
TCGA-AA-3678	3.91780821917808	0	7.49139	5.06636	4.96891	7.33135	8.9599	6.57689	3.15255	0.69698	1.43795	1.50902	4.73729	5.86658	1.64466	6.73483	5.50281	4.98313	2.53188	3.82837	0.788413	2.23438	1.06049	5.842	0.283188411755877
TCGA-AA-3672	0.003	0	6.74389	5.24651	4.82335	7.94988	7.62068	7.3646	2.7149	3.41821	0.950814	3.65078	5.05959	4.35836	1.9277	6.39355	6.42638	4.82104	1.38337	6.33718	1.02762	1.1665	2.95197	5.82886	1.25610967321556
TCGA-D5-6923	1.03561643835616	0	6.82189	4.88849	5.603	7.07754	8.95615	6.61117	3.92392	0.762902	1.25709	2.54098	5.0805	5.98744	1.64728	6.80008	5.67578	6.81523	3.71348	7.35589	1.18497	0.756804	2.21818	5.81478	0.571231096581525
TCGA-AA-3812	2.92054794520548	0	6.98851	5.62346	3.95029	7.89987	7.27197	7.06728	2.63992	3.1108	3.35316	2.34683	3.61633	3.88694	2.06447	5.86155	6.45085	4.37239	2.07875	5.68907	0.714462	2.51379	2.28829	5.24769	0.970206136205817
TCGA-AA-3680	0.917808219178082	1	6.91043	5.3622	5.51661	7.60875	9.12813	6.75077	3.44726	3.66721	1.36086	1.60155	3.18081	3.13427	3.0538	6.4737	6.22019	5.24847	1.72787	3.32955	0.91988	1.57719	1.14757	5.87249	0.899528894177575
TCGA-NH-A6GC	1.06575342465753	0	5.53123	4.91533	4.95656	7.11767	6.73682	6.62472	3.46139	0.689466	0.876915	1.65839	2.76168	2.50651	2.15624	5.95761	5.25193	6.48715	1.59926	5.5136	0.83439	1.38187	1.07379	5.32606	1.27780597889703
TCGA-A6-4105	1.21095890410959	1	7.13553	5.60923	5.18624	7.60459	8.93262	6.54651	3.40823	2.45372	1.67595	2.43638	4.98478	6.60509	2.06344	6.76021	6.07093	4.2681	2.32979	6.73836	1.10465	2.66964	3.15523	5.76098	1.01665291296273
TCGA-AA-3867	2.0027397260274	0	6.82582	4.98985	5.1398	8.49701	8.80446	6.09337	3.49046	0.873597	0.814028	2.60125	3.95697	4.88536	2.97557	5.80008	5.45416	5.26422	1.2227	4.83374	0.892698	1.75735	0.799624	5.61855	0.680305379605784
TCGA-AA-3970	3.0027397260274	0	6.52495	5.50207	4.09145	8.11856	8.79114	5.83976	3.02825	1.00358	1.22581	1.72038	4.57174	3.55094	3.12142	6.92831	4.77757	4.82065	1.8321	4.17753	1.02671	2.29067	1.47686	6.08042	-0.550791
TCGA-5M-AAT6	0.794520547945205	1	6.47023	5.1177	5.88869	7.8761	6.47061	6.39777	3.71483	1.2266	3.12616	4.30572	5.42031	6.06841	1.07089	6.70464	5.68961	6.09809	0.583606	8.15546	2.93557	2.5257	1.65849	5.62085	2.32272566820049
TCGA-D5-7000	0.854794520547945	0	7.59286	5.72078	5.6159	7.47072	8.60089	6.44228	3.89548	3.34231	1.48009	1.68129	4.76401	4.63106	3.38688	6.87999	6.0195	3.03942	2.31839	5.32801	1.08974	0.810951	1.88071	5.59099	0.00721785016871368
TCGA-AA-A01K	2.58356164383562	0	7.02071	4.72086	4.92179	7.89431	7.68365	6.47409	3.50992	2.23714	1.57532	2.59721	3.62129	4.07849	1.63835	5.95846	5.31683	4.49809	2.20044	5.29558	1.69399	1.20061	1.73798	5.70361	1.15765755103565
TCGA-AA-3955	1.74794520547945	0	7.1638	5.58722	4.70975	7.19895	8.1177	5.39161	3.05355	0.841764	1.16582	1.3297	4.94972	3.62856	2.99444	7.51825	5.15799	3.70271	2.13198	4.8029	0.811412	0.666032	1.83127	5.64601	-0.856973
TCGA-AA-3860	2.58904109589041	0	6.47795	5.06853	4.86293	7.41132	8.81586	6.61072	3.70107	1.39323	2.35889	1.51215	4.19103	2.57391	2.28565	6.46842	6.12123	4.1652	2.42725	6.75657	0.75462	1.7215	2.12616	6.14016	0.454276606751064
TCGA-G4-6293	11.0986301369863	0	7.23717	5.41007	4.78466	8.0739	8.48426	6.54889	3.40436	0.679268	0.960664	1.68609	3.46198	2.74257	2.8191	6.32582	5.80158	2.13643	3.11137	5.40827	0.779497	3.28947	1.01001	5.67423	0.0368763290856307
TCGA-AD-A5EK	1.36986301369863	0	6.87023	5.76079	5.6075	7.24074	9.53508	7.0556	3.71878	3.22161	0.96175	1.66394	4.45476	2.7267	1.48907	6.5483	5.08129	2.78885	2.03124	4.57386	1.2247	3.10662	2.68319	6.31633	0.656284229084712
TCGA-AA-3842	3.08493150684932	0	7.23576	5.15656	5.52439	8.1679	8.62232	6.3508	3.24535	1.46305	1.68308	1.70065	4.947	3.85112	0.79601	7.02095	5.50037	3.8287	1.62668	4.46358	1.04545	3.82643	1.51549	4.93304	0.759991785064516
TCGA-CM-6166	1.83287671232877	0	7.66879	4.68793	4.9734	6.66077	9.607	6.17986	3.80205	1.56744	0.946507	1.62531	4.41304	6.65693	2.44684	6.83088	5.32226	4.65352	1.76231	4.61887	0.980628	4.05149	1.27649	5.22195	0.739539774887671
TCGA-D5-6540	1.34520547945205	0	6.76484	5.5696	5.05994	8.63432	7.59834	6.61491	3.77922	3.63651	0.986672	3.46555	5.3455	3.49068	3.19066	6.77436	5.76761	5.65156	1.93076	5.76715	0.935924	0.626707	2.25657	5.57301	0.205392288337369
TCGA-F4-6809	1.1041095890411	1	6.92059	4.93729	5.03805	7.94435	9.25312	6.04144	4.35511	0.96836	2.78415	1.89719	3.57269	5.51133	3.15806	6.102	5.84278	4.25187	0.459441	6.94263	1.50148	2.72439	1.13428	5.07259	1.20547332840722
TCGA-NH-A50T	1.51506849315069	0	6.88272	5.63781	5.06541	6.41061	8.17514	6.65765	2.66776	0.644067	0.786589	1.59164	5.01774	4.81052	2.97816	6.41864	5.40177	4.97378	1.41958	4.11001	0.843991	1.68874	2.0477	5.85007	0.0155068921308501
TCGA-AA-3517	3.24931506849315	0	6.67857	4.80569	4.68871	6.82632	7.94293	6.72172	3.23482	0.711349	1.67597	1.71461	3.59219	4.21971	1.96723	5.58014	5.93426	4.02568	2.17883	5.40877	1.02977	2.56511	2.19751	6.37466	1.3127372144469
TCGA-AD-6888	1.29315068493151	1	7.75974	5.02014	5.08479	8.99614	9.11221	7.68178	2.08044	0.733324	0.894794	1.10364	3.69686	6.35074	3.02384	7.11733	5.44721	3.88534	1.17348	3.85866	0.68649	1.86528	1.05126	5.70482	0.622853699687593
TCGA-D5-5540	4.67397260273973	0	6.2971	4.97684	4.76572	5.61402	8.74646	5.71051	2.19818	0.843945	0.765909	1.63415	4.57656	5.5309	0.897267	7.18227	5.01313	2.46932	1.1421	4.42235	0.954823	2.08747	1.32475	5.38583	0.429240518008523
TCGA-CK-4947	1.46301369863014	0	6.91404	5.88838	4.89969	7.41952	9.18287	5.20214	3.58116	0.678089	1.67834	1.25546	4.5969	2.40487	2.40747	6.81511	5.4944	4.68231	2.43833	4.91853	0.725042	2.79398	1.27781	5.08912	-0.744475
TCGA-A6-6140	2.01095890410959	0	7.06925	5.02561	5.64632	7.77814	9.5347	6.68349	3.67142	0.682845	1.20721	1.41732	5.35393	3.93948	4.04203	6.95405	5.68252	3.07311	2.06892	5.00494	1.05901	0.67579	1.64248	5.65919	-0.677882
TCGA-CK-5915	0.003	0	7.88082	5.99559	5.55632	7.05905	9.83323	6.19132	3.8333	0.644067	1.01876	1.22008	4.96321	4.56942	2.23628	6.63966	5.59376	1.80669	2.61913	4.7586	0.723367	0.97618	1.13585	5.29736	-0.882685
TCGA-D5-6926	0.753424657534247	0	7.31669	5.48061	5.40716	7.74789	9.37607	6.4694	4.914	0.800743	1.15627	2.1184	4.87832	4.6383	2.29789	6.71331	6.0351	4.32474	1.35604	6.79075	0.979731	1.93333	1.9772	5.88263	0.712687916460186
TCGA-AA-3685	3.08767123287671	0	6.21201	4.72572	4.37443	7.38655	7.55603	7.14733	2.14738	0.702363	1.18495	1.9635	4.37981	5.84443	1.96661	7.14719	5.83647	4.16907	1.6757	4.78717	0.983574	0.651753	1.09865	5.64658	0.675109417117457
TCGA-QG-A5Z2	2.60821917808219	0	7.09591	5.61362	5.87559	7.41513	9.25745	6.56285	2.78314	2.94988	0.918517	2.12964	4.82226	3.89324	3.76617	6.73959	6.04072	4.15327	1.67593	3.90605	0.757364	1.82369	1.66854	6.10908	0.12167825728639
TCGA-AA-3663	0.580821917808219	0	7.22613	6.72159	4.46314	7.8035	8.74582	6.46647	2.59236	1.96285	0.864619	3.22469	4.81856	5.79849	2.37533	7.26084	5.31909	2.59622	1.38137	4.55589	0.780983	0.647879	0.983776	5.47743	-0.559038
TCGA-AA-A01Z	3.08493150684932	0	7.04461	3.88694	5.61992	7.56876	9.37999	6.05089	2.20622	1.73822	1.61775	1.85058	4.42277	4.44553	2.19384	6.38896	5.35525	2.8018	1.58932	4.88524	1.12818	1.10713	1.17508	5.84312	0.541720348445664
TCGA-T9-A92H	0.991780821917808	0	7.42972	5.7133	4.98385	7.09146	8.84342	6.446	3.01138	0.675351	0.751973	1.1991	4.57318	2.60101	4.0774	6.81591	5.63085	4.41922	1.40459	3.97752	0.734733	3.07864	1.99369	4.49641	-0.691499
TCGA-AA-A03J	3.41369863013699	0	6.9222	4.10844	4.59322	7.78175	8.97367	7.0898	2.2158	0.982956	1.34862	2.4899	4.42896	4.86059	2.39218	5.82392	5.87563	2.92058	1.83948	3.77204	1.4621	1.54614	2.25967	5.90522	0.704478766038328
TCGA-A6-5662	1.96712328767123	0	6.25176	5.23725	5.33196	7.64483	6.42348	6.18862	3.2478	2.24149	0.98328	1.69377	3.03067	2.80466	3.00275	6.37825	5.80013	2.86348	1.03326	5.29349	3.43143	3.62572	1.07868	5.89248	1.76448679562446
TCGA-CM-4748	2.16986301369863	0	7.04335	4.99305	4.95299	7.84635	8.47008	6.34566	3.6192	0.644067	3.33283	2.73295	3.87693	4.85652	2.19935	6.99829	5.33054	5.91047	1.71694	5.98367	1.11073	1.94344	3.97443	4.65924	1.14853516258866
TCGA-CA-6718	0.838356164383562	1	5.79727	5.955	5.57695	8.51541	7.94168	6.27637	4.42818	3.84648	1.11608	3.9052	5.53469	4.62887	1.31841	7.25772	6.22216	6.4486	0.570209	6.76153	3.81789	2.71252	3.40636	6.1649	2.25368934343093
TCGA-A6-6651	1.81369863013699	0	6.13559	6.04255	4.77887	8.30461	8.11523	5.58427	4.41433	0.855023	3.40057	2.41392	3.88779	5.49341	2.12103	5.82679	5.97202	4.64631	1.27863	7.65203	0.92315	3.46678	1.25721	4.97564	1.17531914710528
TCGA-AA-3492	0.00273972602739726	1	7.09279	5.61328	5.39317	8.6415	8.97121	6.86342	2.41773	2.48409	0.810158	3.28758	5.5533	2.48836	2.15211	7.77574	6.20143	3.91246	1.61727	4.92624	0.848341	2.21047	2.0036	6.33112	0.223144509907929
TCGA-5M-AAT4	0.134246575342466	1	6.27983	4.7539	5.69589	6.85088	8.96758	6.68633	3.61925	2.08408	0.871363	3.14998	4.15446	5.43443	2.2221	6.22948	5.64434	6.62953	1.35434	3.9147	1.84252	1.69226	1.95583	5.56758	1.58581144257693
TCGA-AA-A00R	0.0821917808219178	0	7.04828	5.20435	5.76429	8.45065	8.65029	6.34565	3.29293	2.87466	0.970337	4.23307	5.69008	1.51076	0.653284	7.0784	6.07629	5.33474	0.806605	5.27577	1.47862	1.59631	1.73949	4.91632	0.72063951020684
TCGA-AD-6889	6.93698630136986	1	7.39789	5.44832	5.16247	8.15265	8.39828	6.51475	3.23321	3.51265	1.10532	1.99541	4.50464	7.0283	3.27605	6.7034	5.5315	3.37941	1.18326	5.58486	0.98592	0.755456	1.28298	5.802	0.60087362447744
TCGA-CM-5344	1.83561643835616	0	7.36201	4.34593	5.07952	7.45635	8.50682	5.79873	4.09001	0.711525	1.21907	1.52633	3.48815	5.01741	2.42151	6.19935	5.45674	5.4077	1.04256	5.60291	1.32556	2.117	1.23147	5.41661	1.27657755605041
TCGA-CM-5860	2.66849315068493	0	6.90156	5.34078	4.94711	7.85214	8.45527	5.98122	3.76861	0.744839	0.954113	1.75938	4.83994	5.10108	1.54685	7.31203	6.00958	4.95811	2.00248	5.0289	1.17003	2.36035	0.879876	5.01292	0.408702058550849
TCGA-G4-6294	2.35068493150685	1	6.70586	5.51717	4.69666	6.95577	7.62485	5.66928	3.62777	0.705567	0.751796	1.08064	3.7908	5.17504	3.60217	6.47432	5.47702	3.28757	2.08522	5.2215	1.00086	0.721313	1.18431	5.44558	-0.090395
TCGA-CM-6674	1.07945205479452	0	7.66023	5.5845	5.09698	8.12352	8.65803	6.22557	3.37431	1.98775	0.712626	3.08764	4.95506	4.80886	1.92959	7.06581	5.33981	6.05942	1.09636	5.50103	2.19301	0.887852	1.75343	5.14338	0.362761976286313
TCGA-D5-6927	0.786301369863014	0	6.99111	5.79947	5.55075	8.01335	8.65003	6.89434	4.0064	0.932474	1.01455	2.75019	5.61787	5.73704	2.97418	7.03375	5.99873	6.38398	0.859412	7.16152	0.860862	1.02096	1.56649	5.9626	0.548078575414143
TCGA-AA-3984	0.003	0	7.28755	4.96026	5.42238	7.37247	8.88103	5.92177	4.17778	0.644067	1.89657	1.8089	5.53625	5.54191	3.16447	6.95787	4.92606	5.08286	2.03463	5.66712	0.910586	2.41929	1.81226	5.19027	-0.135827
TCGA-D5-5539	1.63287671232877	0	6.87778	4.93	5.24964	7.69615	8.83679	6.42159	3.36059	1.38693	1.13025	1.3809	3.7686	4.37003	3.71872	6.24062	5.56363	5.76148	2.1343	6.29259	0.873681	3.90339	1.17656	4.79186	0.494176992039029
TCGA-AA-3982	2.25205479452055	0	6.79587	5.43973	4.99084	8.35269	8.82055	6.06867	3.63488	0.850333	1.18402	1.66402	4.2587	5.05577	3.11983	6.64861	5.56436	6.08466	2.34745	3.8278	1.02473	2.28304	1.04729	5.16019	0.0594597755360922
TCGA-AD-6548	1.78082191780822	0	6.95347	5.6177	4.92486	8.05843	9.09983	6.20007	4.21532	0.710742	1.2712	2.23299	5.36346	6.26041	2.38919	7.43568	5.7907	5.29825	1.14273	6.8062	0.805809	0.99329	1.19039	5.36406	0.159763473947313
TCGA-AA-3851	2.75616438356164	0	6.19635	5.13669	4.62255	7.54149	8.0656	6.12714	2.99302	2.85071	1.01473	1.40847	3.89328	5.66983	2.87929	7.30242	5.64842	6.52285	1.8298	4.25269	1.24061	1.03021	1.34869	5.54687	0.680756183285661
TCGA-AY-6197	1.78630136986301	0	7.17332	5.71448	5.41084	6.92683	9.46819	6.72198	4.23157	2.29865	1.30677	3.25187	5.01579	3.60632	2.7832	6.85589	5.93671	5.15652	2.64273	7.27047	0.916453	2.84245	1.93218	5.59613	0.180615876068855
TCGA-G4-6299	6.21369863013699	0	6.44004	5.04813	4.68689	8.35013	7.86467	6.20325	3.75155	4.54992	2.06599	4.12622	4.50444	3.61102	3.85487	6.47973	5.60985	6.35015	0.840782	7.71469	1.96346	3.27594	1.76329	6.25623	1.32931911611483
TCGA-AA-3552	1.08493150684932	1	6.53617	4.59057	4.74802	8.40754	8.14085	6.76079	3.24805	0.957622	1.02893	1.77955	4.16498	5.82671	2.29736	6.57345	5.81043	5.20319	1.83709	3.94022	1.06353	2.19299	2.71642	5.46838	1.29477840271463
TCGA-AZ-4323	0.117808219178082	1	5.62719	4.72311	4.84858	7.0477	7.15291	6.02665	4.26496	2.68489	2.26959	3.82484	4.20485	5.77708	2.14737	5.9783	6.60615	4.09596	1.35682	6.88923	3.96142	4.20505	3.23604	6.05965	2.9296795355641
TCGA-F4-6805	2.86849315068493	0	6.96928	5.42701	5.49097	7.84083	8.9175	5.9971	4.40333	1.03777	1.23769	1.8173	4.51286	5.1752	2.92594	6.7027	6.34747	5.69893	1.76489	6.54322	1.00181	2.98342	2.24715	5.71029	1.06010190214518
TCGA-CM-5864	1.25205479452055	0	6.95572	6.06468	4.49397	7.49299	8.78706	6.12118	4.06305	2.42355	0.931428	1.76267	3.94196	3.63818	3.30065	6.96881	5.8782	4.29429	1.47583	4.21583	0.920407	3.46306	0.908996	5.2884	0.106459750392262
TCGA-DM-A28E	9.99452054794521	0	6.8609	5.59754	5.08623	6.65734	9.58589	6.05952	3.16371	0.889407	0.872669	1.23506	4.6514	6.34042	3.25551	6.57717	5.39889	1.39095	1.24184	3.54143	0.689078	0.632933	2.42259	5.95721	-0.132043
TCGA-D5-6929	1.11780821917808	0	6.97679	5.29032	4.67522	7.85941	8.76522	6.24644	4.00343	0.763149	1.19399	1.89672	4.30516	6.39421	2.90044	6.54594	5.31073	4.10301	1.32381	4.80314	1.0299	2.49152	2.16789	4.9466	0.585222083228892
TCGA-AA-3979	2	0	6.02203	5.06639	4.88751	7.34548	9.76473	6.18414	2.48097	2.95641	0.877401	2.88264	5.05151	5.68759	2.8453	7.60699	4.84787	5.35549	1.00836	4.44065	1.2101	1.94252	2.27868	5.06426	0.212577011700574
TCGA-AY-A69D	1.48767123287671	0	7.45632	5.08403	5.45503	6.34531	8.66118	6.12052	3.21433	1.10837	1.13007	1.49722	4.99115	2.73686	2.65681	6.34792	5.62974	3.38104	2.1454	5.5229	1.07209	2.25861	1.33331	6.04698	-0.182786
TCGA-A6-2685	3.1041095890411	0	6.57551	5.88581	4.6498	8.22263	8.24972	6.35792	2.9011	0.949173	3.98007	2.40014	3.02106	2.67103	2.13889	6.01619	5.98757	4.99802	1.30849	5.92786	0.942198	2.24882	1.6936	5.87348	0.980212708016631
TCGA-D5-6534	3.60547945205479	0	6.66008	5.90346	5.11551	8.93044	7.92132	6.40588	4.07164	1.30524	1.8345	2.51675	2.67675	2.65536	2.5818	6.53059	6.64726	5.14284	0.944522	7.26058	1.8024	2.052	1.10431	6.05317	1.67714675137598
TCGA-DM-A1DA	0.624657534246575	1	6.21737	5.26905	5.32037	7.80182	8.74664	6.41235	2.62486	3.49094	0.871697	3.88107	5.04783	5.10617	1.22981	6.55921	5.25233	5.17413	0.603432	3.91595	0.936172	0.613211	3.82451	5.37223	1.28352136056147
TCGA-AA-A01T	2.75342465753425	0	7.26144	3.24152	4.56611	7.42343	7.36385	6.95375	2.12726	0.71177	1.09402	1.14243	3.96832	2.25786	1.68157	6.20741	6.01839	2.80386	1.302	4.50063	0.759124	0.880694	1.23329	4.88435	0.682250064389291
TCGA-AA-3675	3.92054794520548	0	7.16821	5.6967	4.56757	7.03624	9.27635	6.63159	2.74344	2.63215	0.825344	1.33291	4.34035	6.09935	2.9081	6.58056	5.60964	2.50675	1.50781	4.47709	0.970031	0.827049	1.24169	5.90083	-0.109834
TCGA-G4-6304	4.46849315068493	0	6.42711	5.75192	5.24707	7.78505	9.20312	7.06379	2.2443	2.21771	1.15931	4.32112	4.75796	4.94121	3.06281	6.91384	6.03546	5.10746	0.479904	4.05984	1.16363	2.98279	3.1835	6.2719	1.31554909557201
TCGA-AA-3561	1.16164383561644	0	6.36751	5.60162	4.05311	5.89427	8.19966	6.15383	2.28708	2.16647	0.712626	1.41359	4.48009	5.41399	2.26638	6.70217	5.02687	2.58322	1.57001	3.30531	0.749563	0.733759	1.30002	5.50759	-0.406138
TCGA-AD-6965	2.20547945205479	0	6.82951	4.53381	5.62155	7.10387	9.80266	6.46789	3.99548	0.888527	0.778534	1.73687	5.29665	6.07348	1.19657	6.82269	5.97558	6.60588	1.46229	5.24902	0.975829	3.73619	2.46951	5.91088	1.58968887789415

## Sheet: Table S6
Supplemental Table S6. The cellular senescence-related signature score of patients with colon cancer from GSE40967 dataset
id	futime	fustat	CASP2	CDKN2A	FOXD1	ING5	LIMK1	OXTR	PHGDH	SERPINE1	SNAI1	riskScore
GSM971957	0.821917808219178	1	6.1019	3.48151	4.03141	5.07232	4.45873	3.0097	7.73652	5.93196	4.95258	7.07588022570149
GSM971958	0.73972602739726	1	5.48649	4.84602	1.93612	4.6157	4.84157	2.53399	5.5332	6.0196	5.11208	6.33801473484755
GSM971959	4.27397260273973	0	6.44483	3.48887	4.4424	4.77083	5.08505	2.84524	6.24116	6.45826	5.23766	7.02713502673726
GSM971960	6.08219178082192	0	5.80341	4.07575	2.07978	4.36829	5.30368	2.37181	5.39128	2.81243	3.36498	5.7555251844572
GSM971961	2.63013698630137	1	5.77224	3.71465	2.08471	3.96822	5.21553	2.4382	5.47425	7.78123	4.20449	6.16582462001501
GSM971962	6	0	5.38692	3.49538	2.21224	4.28571	4.68202	3.12643	4.85648	6.22513	4.61957	6.04189090605309
GSM971963	1.64383561643836	1	6.06969	3.88043	2.22408	4.39124	5.05091	2.39967	3.6008	5.19085	3.26585	5.84712900948563
GSM971964	2.87671232876712	0	5.29787	4.75273	4.08298	5.06626	4.73677	3.21527	6.51927	6.09181	4.37571	6.94161602260207
GSM971965	2.71232876712329	0	5.87045	3.30482	1.93153	4.16426	5.28152	2.42706	3.48419	5.36284	3.25578	5.62547430567089
GSM971966	5.17808219178082	0	5.06343	5.41165	3.87068	4.54329	4.69745	3.52461	7.04785	7.26318	4.64074	6.9875484750712
GSM971967	2.54794520547945	1	5.18089	3.78829	3.55701	4.72347	4.64228	2.59027	5.14768	5.81207	3.61791	6.23781944984713
GSM971968	9.20547945205479	0	4.83405	6.28053	4.94995	3.23278	5.26567	5.71352	6.98539	5.62881	4.42961	6.86045108450289
GSM971969	5.17808219178082	0	6.23667	5.93554	2.06114	4.81496	4.79432	2.2431	4.16299	4.58398	3.24671	6.23421415042105
GSM971970	7.06849315068493	0	6.65909	3.47497	3.69057	5.59338	4.95954	2.42478	5.47282	4.8656	3.89685	6.8433294970031
GSM971971	5.34246575342466	0	6.61954	3.13455	2.28996	4.79535	4.90991	3.33539	5.40363	4.96353	3.70986	6.38874687909637
GSM971972	6.16438356164384	0	6.78083	3.25483	2.18342	4.6262	5.37745	2.87822	6.73362	5.14552	4.14773	6.53716452594873
GSM971973	3.78082191780822	0	5.82744	3.87858	3.96882	4.837	4.40271	2.31689	5.70026	4.62544	5.11309	6.48932832848665
GSM971974	4.6027397260274	0	5.50248	3.68343	2.28996	4.75554	4.88699	2.53088	4.45841	6.26353	4.30666	6.14820004561961
GSM971975	3.78082191780822	0	5.70536	3.83542	1.9559	4.16426	5.03724	2.70544	7.17353	4.64574	4.60986	6.13568073938316
GSM971976	2.95890410958904	0	5.16072	3.21334	2.11654	4.34439	4.70998	2.86637	7.43257	4.84559	5.50489	6.14765699763912
GSM971977	4.02739726027397	0	6.03415	3.3367	2.49128	4.4997	4.72512	3.10734	6.70395	6.11135	4.66668	6.50056825519832
GSM971978	8.95890410958904	0	6.52904	5.68402	3.15365	5.23611	5.12783	3.0173	6.20812	4.67773	4.87999	7.10715612308254
GSM971979	4.35616438356164	0	5.59622	2.5503	4.91701	4.4165	4.20958	2.64501	7.79529	7.18571	6.32266	6.90112562910365
GSM971980	4.84931506849315	0	5.18354	2.72542	3.97626	3.39439	4.44131	2.37549	5.85336	7.45289	3.51508	5.86284209634658
GSM971981	3.94520547945205	0	5.60819	3.55075	5.36269	4.87909	4.39945	3.3406	3.78003	4.30064	4.18424	6.44415184378868
GSM971982	3.45205479452055	1	6.19132	2.75978	5.26639	3.75477	4.58394	3.08426	3.76897	6.27381	5.24495	6.29741138850119
GSM971983	7.15068493150685	0	5.97131	4.85809	4.96234	4.67552	4.35777	2.22057	6.69179	6.52168	4.38462	6.98107745336402
GSM971984	6.65753424657534	0	5.99778	3.77039	5.58615	4.79324	4.58175	2.819	3.57826	6.45689	5.13242	6.77972156857777
GSM971985	0.575342465753425	0	5.2968	2.55403	2.23255	4.63303	4.15036	2.43081	4.14804	2.91926	3.48428	5.37234713851353
GSM971986	5.58904109589041	0	5.03871	3.75578	2.02448	4.59017	6.30672	3.23454	4.577	6.27381	4.44186	6.18712605537937
GSM971987	5.58904109589041	0	4.96597	3.00991	2.79205	4.56181	4.14167	2.33211	4.33021	4.54315	2.97888	5.55692117839625
GSM971988	1.47945205479452	1	4.7751	7.03843	5.76771	3.97105	4.60916	2.47373	6.60175	4.7801	4.06571	6.66493391195335
GSM971989	1.97260273972603	1	5.28308	4.53636	4.86817	4.55409	4.05093	2.75189	4.03757	3.37165	3.93092	6.09081568437588
GSM971990	0.986301369863014	1	5.45514	3.37874	4.33878	4.35198	4.22089	2.58715	7.19327	4.07209	3.66602	6.24389805040084
GSM971991	4.52054794520548	1	5.41077	3.91891	2.07162	4.69913	4.44773	2.69717	5.2163	6.10553	4.70885	6.19380924697297
GSM971992	1.64383561643836	1	5.56238	3.04533	2.04352	4.07862	4.88361	2.46826	6.86061	3.80084	4.32051	5.78922216583204
GSM971993	4.6027397260274	0	4.83355	2.8965	2.09029	4.77288	4.76945	2.75926	5.67297	4.55544	3.75987	5.81719154399523
GSM971994	3.53424657534247	0	5.31412	5.67301	6.3323	4.45481	4.49275	2.73496	7.53377	5.54088	4.88486	7.17109156525351
GSM971995	2.05479452054795	0	4.35185	3.39161	2.00879	4.28571	4.61899	2.0331	4.3507	3.50137	4.16759	5.21372996423308
GSM971996	6.24657534246575	0	4.39031	3.6524	3.19421	4.28038	5.08835	3.05041	5.31256	7.81543	5.15559	6.2718791503799
GSM971997	7.31506849315068	0	5.52149	2.90646	4.0537	4.51079	4.64336	2.5191	5.6401	5.56583	4.25707	6.2662215309096
GSM971998	1.89041095890411	1	4.52902	4.63361	2.75727	4.51325	4.1722	2.42794	5.02678	4.86893	4.14225	5.85689733980157
GSM971999	0.0821917808219178	0	5.11809	3.10256	2.49308	4.24916	4.52629	2.36275	5.17868	6.78833	4.50329	5.9289092728656
GSM972000	0.73972602739726	0	5.50248	3.42733	1.93566	5.39813	5.07447	2.15267	6.59299	4.25988	4.815	6.3419409107389
GSM972001	6	0	5.16335	3.75844	2.22774	4.73439	4.426	2.99236	4.13874	4.45401	4.08131	5.84365524338539
GSM972002	2.13698630136986	0	5.25471	2.52541	3.87915	4.9021	4.36614	2.99352	7.54167	5.93576	4.26027	6.59507498122561
GSM972003	2.21917808219178	1	4.86761	3.40774	1.9707	4.59976	5.23037	3.12908	6.69108	4.71026	4.42448	6.0788007258898
GSM972004	7.31506849315068	0	5.77135	3.73678	2.29152	4.77126	4.7564	2.26118	5.43029	4.85351	5.31465	6.20824485111818
GSM972005	3.61643835616438	0	4.84659	2.93754	2.31476	5.28697	3.94107	2.45938	4.05916	3.45799	4.22545	5.67597938936016
GSM972006	1.89041095890411	1	4.75328	3.53666	3.34149	4.72009	4.49493	2.40052	5.14591	5.58342	4.75781	6.09844753895483
GSM972007	0.164383561643836	1	4.36509	5.08797	5.1362	3.2876	4.74262	2.8441	5.09949	4.72199	4.35759	5.87513329785742
GSM972008	5.91780821917808	1	4.77734	5.26925	5.56151	4.71506	5.62401	2.52824	3.73035	10.5443	6.48706	7.26149877310379
GSM972009	0.821917808219178	1	4.32195	3.64798	3.64141	3.37801	5.10796	2.39036	4.31951	7.03255	4.39117	5.62143578699012
GSM972010	3.78082191780822	1	4.99748	2.97324	4.35475	4.32428	4.66573	3.28671	6.3363	6.19638	4.26804	6.39462939298504
GSM972011	1.64383561643836	1	4.77256	5.89296	4.04824	4.71758	5.36202	2.96522	5.09387	7.00752	4.82166	6.80347615134387
GSM972012	8.3013698630137	0	5.02697	3.71812	2.62969	4.33415	4.56968	5.70645	7.66551	4.2737	4.02327	6.50843135764994
GSM972013	3.53424657534247	1	4.62319	3.36051	2.16969	4.61113	4.35343	4.01425	7.89792	5.86413	4.33012	6.37267509930644
GSM972014	2.38356164383562	1	5.56614	2.72194	2.33108	4.13037	4.2917	3.78469	6.03946	4.93002	4.98659	6.03442987998466
GSM972015	7.47945205479452	0	5.81739	4.19534	5.06092	4.86851	4.24814	2.49915	7.41807	6.10881	4.37805	7.02568339555565
GSM972016	1.31506849315068	1	6.24616	3.74782	2.33705	4.37852	5.43729	2.70739	5.1184	6.39835	5.18165	6.41010794748067
GSM972017	3.53424657534247	0	4.9084	4.03337	2.59504	4.88035	4.57849	2.80002	5.25446	4.68165	3.62555	6.03814190138455
GSM972018	9.61643835616438	0	5.55675	2.68536	2.28767	4.51534	4.43405	3.00131	4.89513	6.09672	4.49218	6.02331032641233
GSM972019	2.05479452054795	1	5.66042	5.35666	3.70422	4.23456	5.76901	2.73986	4.16946	6.88578	3.49439	6.47487042332495
GSM972020	6.41095890410959	0	5.4999	3.23695	2.11788	4.38383	5.02573	2.71524	6.22171	5.42821	5.10182	6.13574811274525
GSM972021	3.04109589041096	1	6.23738	5.28796	1.75684	5.44388	4.28415	2.27042	6.85173	4.50599	3.77274	6.66212019809092
GSM972022	6.73972602739726	0	5.77935	3.19324	2.52855	4.37158	4.45873	2.72603	5.01699	4.23543	4.94429	5.92453959558383
GSM972023	1.31506849315068	0	4.9275	3.64365	3.03498	4.84383	4.26902	2.4651	4.44712	6.78683	4.22136	6.15272903409152
GSM972024	3.53424657534247	0	5.25853	3.13987	2.20581	4.43563	4.19249	4.50181	7.59598	4.98104	4.09931	6.33440514440966
GSM972025	4.35616438356164	0	4.8821	3.1898	1.41939	4.32593	4.61629	3.01084	4.12541	4.27651	4.21642	5.43697893047135
GSM972026	2.79452054794521	1	5.35823	6.02187	5.13021	4.91909	4.80811	2.46454	5.10036	5.98285	4.41194	6.93469368081087
GSM972027	7.72602739726027	0	4.86279	4.26342	1.63421	4.81453	5.29758	2.95263	3.92191	4.82461	3.86568	5.84122742302594
GSM972028	6.41095890410959	0	4.91094	3.80398	4.93166	3.89143	5.01799	2.57887	6.71215	3.94891	5.28502	6.1985916422201
GSM972029	2.95890410958904	0	4.74076	2.8118	2.40606	3.65257	4.68588	2.9811	5.78041	5.93931	4.97987	5.68055
GSM972030	4.27397260273973	0	4.80721	4.08162	3.78206	3.9471	5.20558	2.91208	6.79899	7.60194	5.37664	6.53512112641641
GSM972031	4.52054794520548	0	4.86836	5.03577	2.72183	4.84216	4.0134	3.43141	4.31281	6.6737	3.82202	6.32611609514631
GSM972032	4.93150684931507	0	5.20223	2.63249	2.30594	4.62037	4.37817	3.6234	4.1353	5.31591	3.98161	5.85417722573117
GSM972033	4.10958904109589	0	5.23859	4.2042	4.09545	4.5955	5.06724	3.9559	4.19093	4.10607	4.38976	6.32501867708187
GSM972034	4.10958904109589	0	5.15143	3.98803	1.83722	4.23984	4.82446	2.40676	5.86328	4.54721	3.84008	5.75986341058908
GSM972035	3.20547945205479	0	5.67936	3.16272	2.7145	5.93864	4.80759	2.99265	8.77208	4.39045	4.8087	7.04578214633174
GSM972036	4.10958904109589	0	5.09516	3.18194	2.36633	4.63839	4.71969	2.61642	4.8378	4.28242	4.00825	5.76709233236288
GSM972037	2.71232876712329	0	5.21415	4.63176	3.56575	4.38839	4.99188	2.12899	7.28378	4.56515	4.30853	6.34869882848933
GSM972038	0.0821917808219178	1	5.96934	3.48589	4.55388	5.1776	4.70998	2.53855	5.83803	4.77624	4.89923	6.76513631919317
GSM972039	4.27397260273973	1	4.51796	2.79803	1.85225	4.09272	4.17551	1.93218	6.39933	10.1925	4.2777	6.00656882554914
GSM972040	5.17808219178082	0	5.73065	2.78997	2.70519	4.67682	4.61789	2.94093	7.08207	4.94272	4.32329	6.32473001482535
GSM972041	4.52054794520548	0	5.60466	2.95318	2.75614	4.21058	5.31749	2.14768	5.64118	7.1262	5.29777	6.22521510333965
GSM972042	4.19178082191781	0	5.30596	4.00105	2.57129	4.62243	4.44451	2.07874	4.63726	3.53305	3.35182	5.68691134832876
GSM972043	2.21917808219178	1	5.17583	2.9868	2.39582	5.05218	4.5999	3.56085	5.98625	5.26073	4.41241	6.32448358162835
GSM972044	3.45205479452055	0	5.27763	3.34018	2.41125	4.89274	4.20015	3.6081	4.71257	4.09039	4.07211	6.00507471730859
GSM972045	0.904109589041096	1	5.14536	2.77448	3.08693	4.80558	4.56806	2.03199	5.53418	4.79776	3.61336	5.91302930961005
GSM972046	4.76712328767123	0	4.90712	3.99026	1.99407	4.17889	3.87435	2.00372	6.07439	7.14504	4.75922	5.94940304270973
GSM972047	2.71232876712329	0	5.89759	3.60942	5.37963	4.5537	5.63151	3.15615	5.16255	5.06787	5.20882	6.78475198078769
GSM972048	2.46575342465753	0	5.06061	3.11246	2.82654	4.67302	4.26847	2.27353	7.68137	4.39297	4.42916	6.12607866999203
GSM972049	2.13698630136986	0	5.58307	4.03697	2.49128	4.73353	4.97167	2.72831	8.77922	4.30473	4.51619	6.57682546451129
GSM972050	1.56164383561644	0	5.49041	3.09431	2.51801	4.34679	4.38636	2.20127	3.95322	3.63224	3.38129	5.44714657422741
GSM972051	2.3013698630137	1	4.94631	2.72019	2.31609	4.30677	3.98522	2.29589	5.49779	8.88766	4.5646	6.05722397101972
GSM972052	1.23287671232877	0	5.82433	4.0407	2.22819	4.63135	4.33448	4.63818	4.46648	5.06153	3.80588	6.3020369793812
GSM972053	2.38356164383562	0	5.26441	6.04786	3.81312	4.74284	4.82067	4.44194	4.5261	4.27243	3.95007	6.64924866371177
GSM972054	2.13698630136986	0	5.78305	3.98758	4.23514	4.33536	4.78376	2.86209	4.28667	6.00427	4.4788	6.38437408960025
GSM972055	7.64383561643836	0	5.8465	4.21828	2.40403	4.63507	5.14753	2.31114	8.43767	6.99956	4.49218	6.8115716300162
GSM972056	7.56164383561644	0	6.32032	3.01843	6.4563	4.85276	5.45232	2.15321	7.81109	5.35419	6.0217	7.3280206708468
GSM972057	2.13698630136986	1	5.81868	3.3341	3.26466	5.02116	5.19615	2.33124	8.0746	5.36424	5.15656	6.81104528533468
GSM972058	4.93150684931507	0	6.6016	3.4519	5.8404	4.46095	4.33995	2.15959	6.05801	6.11175	5.16134	6.92653953664385
GSM972059	4.84931506849315	0	6.52017	6.03026	4.21668	4.32798	6.22581	2.64789	4.84617	6.81571	6.07373	7.15166402469184
GSM972060	6.73972602739726	0	5.68117	3.24955	1.87316	5.18794	4.2836	2.88657	5.5362	4.27559	4.10062	6.13800027629079
GSM972061	3.53424657534247	1	5.6308	3.90665	3.88445	4.96124	5.89724	2.5191	5.82659	4.94705	5.80832	6.73184063124285
GSM972062	1.89041095890411	1	5.65923	3.25219	2.09722	5.0134	4.23504	2.64237	6.7375	4.37365	4.54705	6.24569299169014
GSM972063	5.75342465753425	0	5.74649	3.22738	2.00131	4.81968	4.69076	3.82352	4.04607	5.5589	4.52441	6.19079
GSM972064	1.80821917808219	1	5.47378	4.77577	2.6785	4.60143	4.49547	2.50693	5.84127	8.50743	4.98466	6.69942747075468
GSM972065	3.78082191780822	0	6.14763	3.62342	2.21522	4.59678	4.88085	2.43339	4.24869	5.94836	4.96886	6.18860154178074
GSM972066	4.02739726027397	0	5.56293	3.6182	2.46509	4.9119	4.34603	3.00158	6.71134	5.37026	4.28838	6.43244764787698
GSM972067	15.041095890411	1	5.94175	4.85041	2.60422	4.52783	5.54359	2.75616	6.00052	5.71275	4.49308	6.5693524240783
GSM972068	1.80821917808219	1	5.17394	4.52413	3.24022	4.19304	4.98484	2.59343	4.54318	6.41965	4.51844	6.16425325474716
GSM972069	16.5205479452055	0	5.60552	5.78517	5.72541	4.67804	4.83215	3.8166	7.98831	5.41833	5.05968	7.48120518510955
GSM972070	5.58904109589041	1	5.33938	3.15068	2.38714	4.12711	4.15469	2.1155	4.29796	3.66349	3.8165	5.36158566646321
GSM972071	15.041095890411	0	5.53387	3.48277	1.74574	4.51491	4.43295	3.26057	6.08797	5.20848	4.23737	6.09671814848062
GSM972072	14.1369863013699	0	6.19996	2.85093	5.42031	4.62285	4.734	2.09723	5.99019	6.23965	4.62849	6.74907934292828
GSM972073	13.3972602739726	0	5.84339	4.40946	2.28073	4.14531	5.00881	2.3639	4.62545	6.73229	4.87999	6.17592321379157
GSM972074	6.16438356164384	1	5.47409	3.16584	2.20515	4.07256	4.72297	2.83943	4.86995	4.20798	3.70713	5.61240891302453
GSM972075	3.61643835616438	1	5.70988	2.72668	2.81569	4.80687	4.34709	2.41442	4.2284	4.81541	4.29164	5.9306864512951
GSM972076	12.5753424657534	0	6.34283	3.4453	4.19228	4.72051	4.51689	2.22983	7.39225	5.02484	4.29717	6.71686745962661
GSM972077	2.54794520547945	1	6.36556	5.57161	2.0685	4.62076	5.39824	2.1766	5.36173	6.57304	6.46766	6.77991568108233
GSM972078	11.9178082191781	1	5.89726	3.12364	2.37317	4.49107	5.06562	2.11101	6.21171	6.35317	5.03075	6.30037112162801
GSM972079	13.8082191780822	0	6.58312	5.82002	2.63449	4.83027	5.83701	2.51015	7.27535	6.93069	5.21472	7.27802319854674
GSM972080	13.5616438356164	0	6.51976	3.61555	5.15977	4.37321	4.12782	2.19764	6.39328	5.3573	3.77958	6.63447129798429
GSM972081	2.13698630136986	0	5.96155	4.07988	2.27465	4.5537	4.55987	2.75757	5.08227	5.40137	4.43049	6.21573303974048
GSM972082	10.8493150684932	1	5.64698	4.32969	2.16608	4.4419	4.43852	2.19575	7.07943	7.87589	5.14927	6.58326514829158
GSM972083	10.4383561643836	0	5.85733	5.06875	2.31699	4.50258	5.15519	2.31454	5.62011	3.47122	4.42773	6.13667885255356
GSM972084	10.6027397260274	0	5.10096	2.91895	2.26918	4.0604	3.82053	2.21689	5.10507	3.68034	3.65123	5.30870662945203
GSM972085	7.97260273972603	0	5.91318	3.37522	2.14962	4.50176	4.79591	2.19355	4.34851	5.4148	4.64739	5.94692043901906
GSM972086	3.53424657534247	1	5.18169	5.94323	6.07265	4.76873	4.59551	3.7264	7.99134	4.25867	4.5198	7.29563492932019
GSM972087	2.63013698630137	1	5.11809	3.73146	2.47853	4.72428	4.13771	2.85896	5.68608	5.39552	3.68049	6.07633172326831
GSM972088	6.49315068493151	0	4.82864	3.02097	2.15275	4.03362	3.91684	2.78271	4.90928	6.99423	2.90985	5.60395812753717
GSM972089	7.15068493150685	0	4.7247	3.81242	3.73813	3.6927	3.66478	2.34823	6.91307	4.62056	3.89958	5.75477
GSM972090	5.67123287671233	0	5.10833	3.85153	2.30502	4.51742	4.12142	2.83974	3.81988	4.88634	3.61881	5.69972007913154
GSM972091	5.75342465753425	0	5.37272	2.44111	3.42469	4.44395	4.83655	2.3412	5.90713	4.22919	3.64755	5.88395617063303
GSM972092	3.86301369863014	0	5.73006	5.0809	5.057	4.73056	4.88194	3.70703	3.99794	5.02084	3.89133	6.73008747125046
GSM972093	6.08219178082192	0	4.89704	3.02529	2.14602	4.17236	4.33115	2.55413	5.70026	6.95264	4.04542	5.84503800758018
GSM972094	5.01369863013699	0	4.88236	4.83685	2.79249	3.95606	4.85861	3.19391	6.79019	5.53116	5.25215	6.27767219147263
GSM972095	5.50684931506849	0	5.13771	3.35126	2.19734	4.65779	4.18036	3.54146	4.82184	5.49894	4.26575	6.02134791239166
GSM972096	1.23287671232877	0	4.96854	3.32701	2.41651	4.72886	4.75151	2.55017	5.67867	4.1953	4.24099	5.89882732617161
GSM972097	0.986301369863014	1	4.66562	4.09443	2.01166	4.36587	6.46331	4.36029	4.63805	7.58864	4.16245	6.36148388548391
GSM972098	1.23287671232877	1	4.83714	5.46677	2.25408	4.61486	5.25036	3.48558	4.45225	3.64414	4.1564	6.03007587381785
GSM972099	1.23287671232877	0	5.20329	4.49925	2.23639	3.98504	4.76188	3.4636	5.43029	3.7336	3.50093	5.78003156056978
GSM972100	2.05479452054795	0	5.04309	3.2918	3.74832	4.30388	5.27337	2.66433	6.28116	5.17295	4.2907	6.18591788176065
GSM972101	2.87671232876712	0	4.46807	3.69999	1.88655	4.06599	5.33451	2.33465	4.45518	4.84526	3.73879	5.40033039859789
GSM972102	3.78082191780822	0	4.3385	3.60499	2.07138	3.49464	5.09169	2.64149	4.56171	5.93931	3.90187	5.33577438486805
GSM972103	4.76712328767123	0	4.99982	3.0671	5.57177	4.4448	5.1085	2.88173	4.82818	4.76525	4.66622	6.31014369119524
GSM972104	3.36986301369863	0	5.05066	3.92203	2.31227	4.29689	4.78559	3.24996	4.03657	7.33304	5.01545	6.1188712671021
GSM972105	2.63013698630137	0	4.67008	3.92291	1.80564	4.60186	5.75939	4.00729	4.41104	4.50094	4.44326	5.95383333848798
GSM972106	5.91780821917808	0	5.12133	3.68343	2.00496	5.03789	5.50758	3.89641	6.15952	4.53818	3.89324	6.35624202890719
GSM972107	4.93150684931507	1	4.78257	5.8129	2.86349	4.34795	5.841	3.0575	5.39551	5.72082	4.27443	6.37905276737419
GSM972108	8.46575342465753	0	4.77256	3.11379	1.90593	4.9646	4.39563	3.38314	5.75789	3.74376	3.71672	5.85644468786785
GSM972109	2.95890410958904	0	5.02851	3.63048	1.67499	4.46095	5.0471	2.82933	6.12646	6.30769	4.63791	6.10987817950616
GSM972110	0.575342465753425	1	4.63389	4.46143	2.09432	4.42699	4.92744	2.67413	6.16135	4.71905	4.41427	5.95735789670836
GSM972111	1.80821917808219	0	4.66813	4.08345	1.89419	4.59301	5.68149	2.67678	4.66207	6.22001	4.12304	5.97687297300744
GSM972112	2.63013698630137	1	4.34762	5.71583	2.35623	4.11149	5.34339	3.4683	4.53982	6.70518	4.86434	6.17322798453568
GSM972113	2.21917808219178	0	4.35013	5.78639	1.87295	3.96246	4.93177	2.96756	4.04395	9.05055	4.99042	6.15370106391177
GSM972114	3.78082191780822	0	4.61141	3.29664	5.33809	3.94467	4.97888	2.53286	4.66363	6.45032	4.44693	6.1098603015491
GSM972115	6.16438356164384	1	4.98741	3.91394	1.87316	4.04948	4.33448	2.93885	4.88455	5.29609	4.15238	5.67468576738831
GSM972116	2.38356164383562	1	4.28556	3.7959	1.92125	3.8108	4.11003	2.43483	4.76406	3.31246	3.90822	5.07913519602881
GSM972117	2.63013698630137	0	4.57981	3.46749	1.83656	3.92453	4.39508	2.63803	4.67253	5.40714	3.57818	5.3795972859126
GSM972118	2.46575342465753	0	4.63115	5.84248	2.09657	4.3129	3.97674	2.83765	3.11117	3.93263	4.07575	5.56472340717657
GSM972119	3.04109589041096	0	4.83764	3.22609	1.75354	4.43069	4.66897	3.2147	6.4732	5.57057	5.05395	6.03524426164722
GSM972120	2.95890410958904	0	4.7952	3.65459	1.87758	4.45188	5.31414	3.56615	7.13608	5.57712	5.15656	6.29318249429588
GSM972121	2.87671232876712	0	4.62218	3.53255	2.34367	4.42534	4.26252	2.61042	4.14938	4.90434	4.34487	5.59442771864852
GSM972122	1.56164383561644	1	4.84711	3.08569	4.09678	4.73056	4.38084	3.49949	7.53606	5.32315	4.62243	6.57406266180145
GSM972123	5.83561643835616	0	4.55952	3.32749	2.5308	5.35013	5.04873	3.60335	7.11622	4.79711	5.6556	6.58085330062293
GSM972124	6.16438356164384	0	4.62146	3.17978	1.64119	4.3888	4.53667	3.06248	4.06963	3.92271	3.6034	5.34549736383967
GSM972125	5.58904109589041	0	4.36707	3.23213	1.94778	4.01657	5.02732	3.15296	5.47234	5.30772	3.89596	5.58597589420264
GSM972126	5.17808219178082	0	4.62071	3.70318	2.08492	5.27636	4.82889	4.16295	4.44136	3.69734	4.15463	6.06310804157827
GSM972127	6.98630136986301	0	4.40381	4.34411	1.43429	4.03732	5.53918	3.11619	4.46721	4.19118	3.96749	5.46294838356279
GSM972128	7.64383561643836	0	4.37805	4.05839	1.4946	4.48529	4.5076	3.92145	4.22037	6.5124	4.05652	5.8706528027164
GSM972129	0.904109589041096	0	4.55041	4.90708	3.16523	4.53914	5.18105	3.2541	8.17723	4.87182	4.05426	6.52900330470135
GSM972130	4.52054794520548	0	4.77128	3.50968	1.79998	4.85534	5.51039	2.89603	4.46135	4.04823	3.35963	5.71748134700534
GSM972131	7.06849315068493	0	4.63537	4.18845	1.74004	4.00234	5.81973	4.14881	4.91775	7.38055	4.64927	6.15059937971812
GSM972132	5.01369863013699	1	4.79974	3.1558	4.67021	4.53288	4.94185	2.71205	5.70655	4.57728	5.00725	6.24489811899007
GSM972133	4.35616438356164	1	4.45072	3.83813	2.54605	4.03116	4.86561	6.56999	5.92382	6.60325	3.98207	6.45864791572077
GSM972134	1.15068493150685	1	4.79649	3.2291	6.85379	4.63926	3.97835	4.58936	3.0482	6.2734	4.22681	6.63506524255357
GSM972135	1.06849315068493	1	4.43058	3.29095	1.94406	4.82135	4.52961	3.29935	7.14254	3.39643	4.01604	5.89765866692352
GSM972136	10.6849315068493	0	5.01323	2.81394	1.97969	4.43272	4.44505	2.59518	5.69556	4.23013	4.4428	5.66829
GSM972137	10.6027397260274	0	4.88596	3.60763	1.89709	4.77932	5.2172	3.23922	3.61432	4.24553	3.90778	5.73055103471686
GSM972138	4.35616438356164	1	5.21388	4.48159	3.24067	4.08303	5.35331	2.6078	4.45299	4.03063	3.97657	5.84513565379524
GSM972139	8.38356164383562	0	4.91304	3.29358	2.03842	4.77504	4.47347	2.64762	4.10513	3.45494	3.64662	5.52570107609618
GSM972140	14.1369863013699	0	4.64088	3.66161	3.08902	4.06806	4.82945	4.07425	3.95022	6.18088	3.74942	5.91615581890203
GSM972141	6.9041095890411	0	4.99363	2.81996	2.42199	4.31084	4.43184	3.28462	6.94984	6.81464	5.47296	6.28876944711303
GSM972142	2.87671232876712	1	4.73752	3.57622	2.19025	4.74542	4.36614	2.44042	5.61659	4.72458	4.28378	5.85779118093656
GSM972143	12.6575342465753	0	5.35064	3.37388	1.84166	4.78521	5.36645	3.34315	4.43072	6.12819	5.20491	6.22406373872909
GSM972144	9.94520547945205	0	5.10885	4.09901	1.87712	4.80687	4.99353	2.96241	3.71194	3.79777	4.0008	5.76112411409045
GSM972145	11.0958904109589	0	4.52342	2.77834	1.7336	4.28367	4.50594	2.66226	4.5759	3.91564	4.36412	5.30238950519314
GSM972146	5.42465753424658	0	6.3417	4.00828	2.12242	4.60947	4.79814	4.51761	4.2138	5.46819	4.14863	6.44834223038018
GSM972147	11.5068493150685	0	4.98199	3.93333	2.42223	4.1083	4.76462	3.0575	3.97713	4.60688	4.80305	5.69954047299214
GSM972148	10.4383561643836	0	4.94732	3.02916	2.50544	4.69666	4.69076	3.03862	3.99094	4.4666	3.55456	5.70418176641663
GSM972149	10.8493150684932	0	4.83432	3.58159	3.02084	3.93022	4.7899	3.00449	6.01092	5.39552	3.90913	5.89621901906301
GSM972150	8.95890410958904	0	4.55828	2.92068	1.96207	3.9532	4.54051	3.09956	4.80217	4.88534	3.39302	5.35984552015779
GSM972151	6.32876712328767	0	5.41501	3.373	2.15321	4.08023	4.38854	3.17706	4.48622	3.4037	3.98161	5.53084673404154
GSM972152	4.6027397260274	0	4.98225	3.31224	2.54306	5.31572	3.84675	2.68737	4.52353	4.50378	3.76547	5.95784614398644
GSM972153	5.42465753424658	1	4.69561	2.96622	2.295	4.45396	4.2329	3.05956	5.34179	5.91418	4.70177	5.88375435967579
GSM972154	3.61643835616438	1	4.93236	5.07574	1.76347	4.53113	4.87213	2.98599	4.66207	4.45017	3.69977	5.87270284573324
GSM972155	1.97260273972603	1	4.95885	2.92494	2.17799	4.28571	4.48672	3.54538	4.61311	4.51451	3.42406	5.61143337685145
GSM972156	9.20547945205479	1	4.92697	3.0584	2.11406	4.40258	4.5197	2.65937	7.5093	4.64606	3.74343	5.90872785834226
GSM972157	9.6986301369863	0	4.86478	3.2452	1.78289	4.29271	4.4537	2.91409	3.79503	5.9342	3.43128	5.53805231499505
GSM972158	9.86301369863014	0	5.09594	4.37465	3.46549	4.0523	5.37078	3.25793	4.83738	5.19893	4.17029	6.10985005071734
GSM972159	7.64383561643836	0	5.12949	3.56699	2.77272	4.03773	4.62224	3.00362	5.13944	5.44091	4.42077	5.89239896070833
GSM972160	6.32876712328767	0	5.12873	3.32306	2.23663	4.61072	5.20722	2.58485	6.7352	4.56839	4.49407	6.08544947334693
GSM972161	0.904109589041096	1	5.47859	5.35248	5.4502	4.20395	4.46095	2.14935	7.85124	5.06651	4.14634	6.7809462648985
GSM972162	6.32876712328767	0	5.4036	4.93502	2.30434	4.24837	4.71215	2.74674	4.18538	6.24605	4.49357	6.08485629963956
GSM972163	3.36986301369863	0	4.81639	3.02273	2.37114	4.63799	4.13108	2.12899	4.53055	6.26005	4.52349	5.78674919878226
GSM972164	5.67123287671233	1	5.25282	4.03561	1.86688	3.80069	4.39888	2.73153	4.85124	5.9111	4.51935	5.71748268413218
GSM972165	7.15068493150685	1	5.15939	3.35963	1.92979	4.04988	4.48615	2.47142	4.01535	5.35419	4.13267	5.50014473163023
GSM972166	0.986301369863014	1	4.89782	3.38091	2.11428	4.2337	4.54575	3.24334	4.62893	5.57786	4.47833	5.78192959589238
GSM972167	3.6986301369863	1	5.42035	2.94178	3.02131	4.3141	4.55328	2.83794	4.74103	4.5177	3.78471	5.80021619886912
GSM972168	0.657534246575342	1	6.03218	3.38606	5.28677	4.33536	4.70612	2.38171	5.61211	6.84026	3.37662	6.61266333340378
GSM972169	13.4794520547945	0	5.16811	2.82913	2.21796	4.73683	4.42387	2.46826	4.06963	5.07556	3.98071	5.7049248676195
GSM972170	6	0	4.97004	3.34905	1.94603	4.40296	4.49878	3.60093	6.6776	5.67517	5.30464	6.19530897513076
GSM972171	10.6849315068493	0	5.81994	4.07204	2.12126	4.24878	4.69416	2.34996	6.67004	7.73453	4.7135	6.4547841558937
GSM972172	0.410958904109589	1	5.24444	5.16275	2.78928	4.61401	5.20892	2.9627	7.78499	4.62799	4.15148	6.58288474958066
GSM972173	2.13698630136986	1	4.73801	5.6878	2.16251	4.2196	4.53996	2.87795	5.58668	4.91325	4.5842	6.02842912035091
GSM972174	7.97260273972603	0	5.35583	3.02875	1.72221	4.86296	5.23145	3.14751	7.4885	5.59106	5.80674	6.50116395961727
GSM972175	3.53424657534247	1	5.22277	5.00248	2.38807	5.15148	5.40496	1.75391	5.86489	5.56143	4.82408	6.47222792976449
GSM972176	2.95890410958904	1	5.50506	6.26821	3.33086	4.29109	5.00774	2.85867	6.53117	7.21715	5.65307	6.95138784237452
GSM972177	1.80821917808219	1	5.11567	3.89805	2.06648	4.83149	5.50144	3.08715	5.70964	4.11546	4.72116	6.15654721131492
GSM972178	5.50684931506849	0	5.69608	3.96595	3.9309	4.70671	5.63993	2.94035	4.11789	3.72966	4.12716	6.24436286281472
GSM972179	1.47945205479452	1	5.45514	3.43689	1.83233	4.31448	5.73817	3.49978	6.15833	3.70371	5.15988	6.0590637571352
GSM972180	1.97260273972603	1	5.62875	6.05268	3.50687	4.67636	5.10203	2.46312	8.87227	4.77526	4.35206	6.98957413326494
GSM972181	2.79452054794521	1	5.09224	4.14692	3.19398	4.24636	5.97813	2.41528	4.41615	8.81493	7.26823	6.61628295625053
GSM972182	4.76712328767123	1	5.33173	5.27861	2.31363	4.55933	5.12013	2.29229	5.89003	5.87222	4.33058	6.34614626933169
GSM972183	2.63013698630137	1	5.36261	3.68835	1.5051	5.02116	5.19942	2.61989	5.58122	3.83121	4.72162	6.03721717571192
GSM972184	3.20547945205479	1	5.08074	3.63	2.77385	4.05586	4.698	2.87969	5.69078	8.34084	4.29995	6.25559068218822
GSM972185	3.20547945205479	0	5.54745	3.33499	2.32609	5.48187	5.70826	2.75077	5.77062	3.4622	5.58392	6.44230828827263
GSM972186	3.86301369863014	1	5.70054	6.25461	3.16755	4.45439	5.4857	3.21791	6.27105	5.76865	4.37903	6.83766488834844
GSM972187	4.02739726027397	0	5.21739	3.84803	2.47211	4.2714	5.11905	3.69787	7.29939	6.90862	4.37527	6.54097429812245
GSM972188	1.80821917808219	0	5.59151	2.95405	5.8414	4.68112	5.1262	2.96153	8.18717	4.53283	3.48164	6.85378590682204
GSM972189	15.7808219178082	0	6.16202	5.525	5.66739	4.36751	4.91753	2.86467	5.40075	4.81415	4.58932	6.90873008617194
GSM972190	8.87671232876712	0	5.219	3.36051	2.18184	4.89781	4.85259	2.37466	4.63842	3.53767	3.19654	5.69948508092335
GSM972191	10.027397260274	0	5.14691	3.39204	3.06773	4.40383	4.55929	2.78758	5.83369	4.42735	3.17641	5.9025005791784
GSM972192	12.986301369863	0	4.92227	4.65212	1.92014	4.06806	5.16007	2.88713	5.21403	5.36847	4.91985	5.92677657762134
GSM972193	6	0	5.57896	5.64589	2.17507	4.96624	4.05966	2.35625	6.0563	3.83892	4.03546	6.2862018242487
GSM972194	6.82191780821918	0	5.46078	3.95058	2.44041	5.82329	5.53522	2.69226	7.52053	5.07457	4.66859	6.9387209526027
GSM972195	9.86301369863014	0	6.91325	3.95468	2.77755	4.71126	5.60877	2.421	5.53517	5.19694	4.24559	6.60017968429422
GSM972196	6	0	5.86412	3.74782	3.5614	5.52773	5.78939	2.13406	6.87114	5.40103	4.30949	6.93016294009747
GSM972197	4.10958904109589	0	7.96861	3.13285	4.35105	4.82178	5.14143	2.68306	4.90889	4.50504	3.99591	6.8489689260411
GSM972198	4.68493150684932	0	5.32682	3.16801	1.92145	4.33995	4.80759	2.3131	7.55061	4.70993	4.02012	5.96330501233305
GSM972199	5.42465753424658	0	5.52121	5.59396	3.17775	5.1962	5.26243	2.38454	6.56472	4.30256	5.10375	6.79523497457247
GSM972200	4.43835616438356	0	5.89028	3.39034	4.52223	5.22721	4.59607	2.24392	6.09099	5.72653	3.65268	6.73809860973074
GSM972201	5.50684931506849	0	5.08983	3.50199	3.06868	3.94021	4.08947	3.61173	5.11454	8.3426	5.11258	6.29364697506836
GSM972202	4.35616438356164	0	5.00533	3.75178	1.58156	4.90255	4.43631	2.71606	5.45634	4.69661	5.07702	5.99134949768092
GSM972203	4.43835616438356	0	5.44481	4.01701	3.07553	5.02883	4.68588	2.36108	7.08921	4.84329	4.01369	6.49294131496254
GSM972204	3.61643835616438	0	5.20804	2.99155	4.17999	4.40137	4.18425	2.45362	5.1889	5.54263	4.763	6.12051271554167
GSM972205	2.87671232876712	1	5.96055	3.15404	2.36497	4.82725	4.95112	2.93339	5.89842	4.67165	4.15194	6.27173775013915
GSM972206	3.45205479452055	0	5.72824	3.99879	4.21481	4.3043	4.71422	2.5553	7.02093	5.06386	5.14827	6.57729800277503
GSM972207	6.73972602739726	0	5.42142	3.89945	2.47145	4.62839	4.74208	2.87131	5.04804	5.03582	5.49335	6.19763975946068
GSM972208	2.05479452054795	1	5.14114	3.13987	2.44085	4.0899	4.10195	3.06999	3.98317	6.62032	4.16199	5.75442846727936
GSM972209	1.06849315068493	1	5.1897	4.26711	5.20245	4.05468	5.15683	2.6963	8.05935	6.0914	4.3004	6.76765246980658
GSM972210	3.78082191780822	1	5.11917	2.98809	2.53827	4.64012	4.52852	2.36756	6.08318	4.60274	5.28358	6.0007122271953
GSM972211	4.68493150684932	0	5.55214	4.4305	2.12534	4.12589	4.31194	2.61014	5.6427	5.18112	4.93329	6.01833221371042
GSM972212	1.47945205479452	1	5.14325	4.57256	4.52608	4.239	4.17107	2.26479	5.78254	4.34546	3.68195	6.12135808010738
GSM972213	0.0821917808219178	1	5.70228	4.78422	7.43868	4.9864	4.12618	2.70453	6.39868	7.5266	4.86151	7.56861511440286
GSM972214	0.164383561643836	1	5.57346	5.32681	5.65074	4.97403	4.70504	2.17632	7.72527	5.46749	4.20854	7.18355971058054
GSM972215	3.86301369863014	0	5.77135	3.56082	2.06872	4.52026	4.81735	2.19159	5.28375	5.26824	5.38058	6.08326179100019
GSM972216	7.72602739726027	0	5.21925	3.9624	3.33776	4.26498	5.46514	3.17154	5.64426	4.20243	5.56935	6.23531880281488
GSM972217	5.75342465753425	0	5.44317	3.71285	2.45691	5.12807	5.01583	2.42127	4.35902	5.19153	3.9455	6.14665995331617
GSM972218	0.575342465753425	1	4.62917	3.34411	4.21829	4.7462	4.44613	2.29702	6.65009	3.83213	4.12811	6.10931059981191
GSM972219	4.35616438356164	0	4.88466	3.26317	5.37845	4.59094	4.15583	2.75644	6.30698	4.48462	3.83114	6.32400181043994
GSM972220	0.0821917808219178	0	5.40966	3.28392	4.97545	4.38465	4.17658	2.53687	5.61263	5.07355	3.53842	6.23389595637843
GSM972221	5.34246575342466	0	7.07701	3.05974	6.15433	5.11087	4.56644	2.2945	5.68917	3.84933	3.73441	6.92396248278782
GSM972222	4.68493150684932	0	5.99413	3.20993	3.90445	4.22366	4.99796	2.89694	5.49002	5.02787	4.09286	6.26996360310947
GSM972223	2.71232876712329	1	5.80688	2.97193	4.70888	3.96332	4.42117	2.56776	4.87445	5.65146	3.68242	6.09152006283504
GSM972224	2.05479452054795	1	5.88708	3.6072	2.78235	4.69585	4.89086	2.80917	6.80547	7.2205	4.32146	6.69741511702811
GSM972225	3.04109589041096	0	5.05902	4.63224	2.50475	4.4128	4.71422	2.54786	3.70062	5.82068	5.54318	6.01090735082818
GSM972226	1.64383561643836	0	6.05771	2.87866	4.09545	4.30347	4.54307	2.65739	4.61608	6.46097	3.92778	6.27366668887783
GSM972227	1.64383561643836	1	5.24181	3.19451	2.50204	3.89552	5.18826	2.45217	4.0966	4.47009	3.97254	5.47814002816112
GSM972228	0.0821917808219178	0	5.19554	3.46491	5.39764	4.95316	4.28145	2.11961	6.50106	4.32529	3.93997	6.49269088036888
GSM972229	0	0	5.0624	3.2557	3.94568	5.60823	4.08947	3.98316	5.04766	7.4393	4.36832	6.92645760600004
GSM972230	2.21917808219178	0	5.13054	2.7823	3.3592	4.75093	5.42004	2.79918	6.30187	5.83913	5.16037	6.4275740403841
GSM972231	1.15068493150685	0	4.97107	4.96423	2.28095	4.38713	5.38353	4.27354	4.27679	5.89823	4.67544	6.30188025898455
GSM972232	1.72602739726027	0	4.95638	5.8315	3.39977	5.0853	4.69249	3.30636	6.05801	6.12688	4.74917	6.89044670776759
GSM972233	1.23287671232877	0	5.01035	3.53443	2.50364	4.48942	4.66728	3.13027	6.38369	5.16822	4.48625	6.13889073279259
GSM972234	0.821917808219178	1	5.15837	3.7412	2.24996	4.271	4.46633	2.61554	5.00032	6.26482	3.85555	5.89430098996846
GSM972235	0.575342465753425	0	5.73921	3.1837	2.43905	4.27343	4.84044	3.06856	5.66483	4.61451	5.08863	6.07038284712671
GSM972236	0.986301369863014	0	5.52902	2.75759	2.28767	4.97702	4.90771	2.59431	4.53578	5.19423	4.60378	6.05056915846471
GSM972237	2.05479452054795	0	6.00182	4.31085	2.52035	4.77806	4.76349	2.74412	6.84511	5.25181	4.30532	6.57240351757756
GSM972238	1.56164383561644	0	5.37358	3.1094	2.14804	4.40999	4.45148	3.2051	6.13721	5.4483	4.57587	6.08539756508248
GSM972239	1.15068493150685	0	5.13453	3.5683	2.18592	4.46011	5.06616	2.49011	5.97156	4.44347	3.77548	5.86942497322985
GSM972240	1.15068493150685	0	5.25853	4.81082	3.5443	4.41157	5.30861	6.26206	5.41637	6.81733	4.03279	7.01528649664266
GSM972241	1.3972602739726	1	5.92719	3.06667	4.1025	4.28158	4.67976	3.55612	5.86112	5.41238	3.33112	6.38853775986843
GSM972242	1.3972602739726	0	5.30758	3.03968	2.39539	4.51534	4.29989	3.14286	5.17609	4.13187	3.73169	5.79995465555613
GSM972243	0.164383561643836	0	5.12746	3.21121	2.31699	3.84257	3.95078	2.71722	3.36871	5.77805	4.46031	5.44154999231979
GSM972244	1.15068493150685	0	5.39219	3.91891	2.24813	4.33213	6.02191	2.66086	4.91249	4.52212	6.6483	6.12925111139512
GSM972245	0	1	5.04468	3.25352	5.41406	4.82512	5.05417	2.4671	7.04162	6.23535	4.94187	6.84262769239176
GSM972246	0	0	5.46221	3.85738	5.17435	5.03053	4.88032	3.04063	5.88518	4.54846	3.74201	6.71451268466955
GSM972247	0.493150684931507	0	5.49845	5.95673	2.55541	4.62118	5.48516	3.31686	7.00016	5.25597	4.8482	6.80684981635737
GSM972248	1.15068493150685	0	5.33748	3.89318	4.71629	4.57144	4.5899	2.16951	6.3512	5.59469	4.51205	6.52167554217794
GSM972249	1.15068493150685	0	5.09303	3.45671	2.58133	4.27383	4.62063	2.84095	5.22611	5.15023	4.32285	5.88050365504343
GSM972250	0.986301369863014	0	5.29813	2.83519	2.83767	4.96212	4.06233	3.30898	6.36977	3.85684	4.01783	6.14925077295735
GSM972251	0.575342465753425	1	5.39969	3.23302	2.30322	4.43641	4.33224	2.64295	4.03957	5.86533	3.8982	5.79786425335146
GSM972252	1.31506849315068	0	5.73034	2.9519	1.99055	4.55122	4.46205	2.4256	3.71975	4.63097	3.27346	5.59420729777718
GSM972253	1.31506849315068	0	5.694	3.66204	2.12263	4.78987	4.54105	2.62908	4.37017	4.67229	3.90367	5.95000528465439
GSM972254	1.15068493150685	0	5.20935	5.86658	2.52855	3.93587	4.65107	2.46257	5.50073	6.59466	5.62959	6.30128505532004
GSM972255	0.410958904109589	0	5.32147	3.44043	2.31227	4.02021	4.93122	2.63314	5.29978	7.69826	4.7696	6.10435553337836
GSM972256	1.56164383561644	0	5.62607	4.69449	2.32313	4.97138	4.44073	2.42935	5.64623	5.43738	3.89912	6.35909256480016
GSM972257	1.72602739726027	1	5.13584	3.7766	2.42878	4.61442	4.98698	2.66433	5.00885	4.91621	4.70036	6.01871502440604
GSM972258	0	1	5.1208	3.51099	2.45757	4.43232	4.72079	2.41298	8.05935	5.43209	5.31663	6.31951311526487
GSM972259	2.38356164383562	0	5.26197	3.76154	2.59142	4.32677	4.69907	2.56776	5.65436	5.10384	4.97606	6.03878438869423
GSM972260	1.06849315068493	0	5.36697	3.33237	2.70336	4.56595	4.88526	3.37183	5.86274	7.78123	4.87337	6.55759875171457
GSM972261	0.575342465753425	1	6.12394	4.05342	3.93699	5.12542	4.59494	2.26284	4.17987	5.75234	3.9712	6.54984651720842
GSM972262	0.410958904109589	0	5.49459	3.2439	4.73902	3.9471	4.32176	3.09523	4.36326	7.43564	4.98466	6.35398993168157
GSM972263	6.24657534246575	0	5.20883	3.08914	2.36101	4.45102	4.52462	3.83865	3.96587	5.41939	3.52964	5.85515285066899
GSM972264	6	0	7.28037	2.32968	2.76077	4.67893	5.0471	2.7447	4.79151	5.33623	3.77458	6.36168075224063
GSM972265	4.93150684931507	0	5.4698	4.04387	4.8695	4.77126	4.80918	3.01671	4.38021	5.0481	3.84967	6.46979567135447
GSM972266	1.64383561643836	1	7.05634	2.47712	2.52035	5.18238	4.28306	1.95999	7.10991	4.04261	3.57818	6.43157905755834
GSM972267	5.50684931506849	1	5.47209	4.40209	2.05083	4.7526	5.36753	2.65279	7.69506	5.2748	5.65084	6.62134652157844
GSM972268	3.94520547945205	0	5.05641	3.58159	3.34929	4.51909	5.05312	3.10214	3.58535	4.64543	4.8087	5.95908499986293
GSM972269	6.49315068493151	0	4.89342	5.02191	2.41676	4.04303	5.60421	2.68709	4.16196	4.80694	5.6824	5.90966267602356
GSM972270	5.34246575342466	0	5.09488	2.9833	6.41298	4.6469	3.82482	2.13217	6.6212	4.74479	4.27958	6.49677488282933
GSM972271	1.15068493150685	1	5.54689	4.40946	5.29322	4.47296	5.45955	3.35499	7.01828	4.62863	4.18889	6.87006951367353
GSM972272	1.23287671232877	1	5.57403	6.32544	3.96908	4.19223	4.78456	2.60202	6.25052	4.71184	4.70251	6.60071464199541
GSM972273	1.31506849315068	1	5.4673	3.31436	2.42109	4.5245	4.53184	2.29147	6.14807	4.34861	4.21134	5.94548575973199
GSM972274	4.68493150684932	0	6.96339	3.73722	2.80709	5.08223	5.55463	2.20878	3.58924	5.45077	3.92095	6.47233920813127
GSM972275	0.328767123287671	1	5.30788	3.458	7.1558	4.75004	5.19671	2.54308	6.52066	7.28913	5.88655	7.30726931718871
GSM972276	3.53424657534247	0	6.34886	4.10305	2.48403	4.46263	4.46856	3.43231	5.45287	4.71678	4.0947	6.33618201642905
GSM972277	4.19178082191781	0	5.47545	3.18712	5.23791	4.84383	5.02462	2.69886	7.42638	4.3857	4.33566	6.74121644873329
GSM972278	3.6986301369863	0	5.5979	5.39914	5.06449	5.11613	5.14697	2.95207	7.573	4.16059	3.19159	7.07500770454209
GSM972279	4.27397260273973	0	5.33911	3.6384	5.90674	4.35893	4.59664	2.67384	5.31489	5.70305	4.06523	6.5183191641332
GSM972280	3.78082191780822	1	5.27574	6.2982	5.34489	4.44772	5.45735	2.36193	6.91729	5.64813	4.94527	7.05311394929254
GSM972281	4.6027397260274	0	5.11594	5.74569	2.50978	4.03732	5.42279	2.65395	5.51739	6.36102	4.96063	6.31609947704671
GSM972282	4.19178082191781	0	6.2991	3.99966	2.81635	5.00102	4.39455	2.91179	5.41031	5.59436	3.68334	6.54911099750155
GSM972283	4.19178082191781	0	6.17143	4.24465	2.80499	4.4593	4.77001	4.01819	9.05112	4.80726	4.27394	6.9151561505468
GSM972284	2.21917808219178	1	5.30894	3.33625	2.44769	4.39041	5.27662	2.76661	7.30631	5.02484	4.50882	6.22361841665936
GSM972285	0.164383561643836	1	6.24183	4.20627	4.03504	5.07489	4.10251	2.65048	5.03307	5.13642	4.44466	6.67680712168965
GSM972286	3.04109589041096	0	6.446	3.07098	2.3537	4.99975	4.52081	2.71665	5.32648	5.80562	4.15331	6.42651952644796
GSM972287	3.53424657534247	0	5.24794	3.43512	2.62766	4.29029	4.20684	2.49587	6.07611	9.4804	4.52991	6.42999957379818
GSM972288	2.87671232876712	1	5.41841	3.36223	2.31092	5.0543	4.11381	2.72119	6.16316	5.19183	6.0244	6.38780869578579
GSM972289	1.3972602739726	1	5.47602	2.8939	2.31476	4.96543	4.46422	2.6147	7.32748	4.88666	4.587	6.31649957757536
GSM972290	3.20547945205479	0	5.02571	2.69675	2.0923	4.65905	4.56533	3.37097	6.69179	7.56373	5.61355	6.45024700166022
GSM972291	2.63013698630137	0	5.54486	3.81067	2.29242	4.93238	4.77371	2.05745	3.7735	4.91524	4.51665	5.95345342037755
GSM972292	2.05479452054795	0	5.74554	3.28916	5.60312	4.86469	4.80918	2.7341	3.89217	7.25736	3.65634	6.71257623971509
GSM972293	4.10958904109589	0	5.25799	4.42746	2.85861	4.09685	4.9805	2.49714	4.34816	8.38895	4.59635	6.25918468751034
GSM972294	2.05479452054795	0	5.83683	6.20226	2.28364	5.20015	4.43019	2.67208	4.18368	7.36511	3.54298	6.7213268561595
GSM972295	5.01369863013699	0	5.90592	3.44971	2.8351	4.65987	5.86672	2.46623	5.0361	4.9267	5.22498	6.31305455249262
GSM972296	1.80821917808219	0	6.13023	3.06059	2.32063	4.8111	4.36395	2.78212	4.57334	3.78343	3.59702	5.92375992994449
GSM972297	3.78082191780822	1	5.18116	3.83191	3.06146	4.26583	4.76945	2.37948	6.01853	8.47378	3.7893	6.3754748041934
GSM972298	0.73972602739726	0	5.65238	2.86902	5.29558	4.51825	4.07	3.76589	7.22245	4.07117	3.86844	6.6112034978206
GSM972299	3.36986301369863	1	5.16864	3.21814	2.22339	4.68232	3.84185	2.99497	4.66439	4.99363	4.80211	5.88636481841685
GSM972300	3.36986301369863	0	5.04362	3.11159	2.381	4.0895	4.76462	2.37919	6.8965	4.03597	3.36498	5.67248749670654
GSM972301	8.63013698630137	1	3.86317	3.41603	2.13252	4.04789	3.9757	2.38339	3.73777	5.64629	4.37205	5.21143430439971
GSM972302	2.21917808219178	1	5.95153	3.16052	1.99996	5.09055	4.96618	2.02971	5.002	4.28149	4.03678	6.03119
GSM972303	1.56164383561644	0	4.98638	3.95743	2.13479	4.82576	4.74431	3.16056	7.99878	5.01248	4.83974	6.46981328827188
GSM972304	2.46575342465753	0	4.41808	4.15186	2.03274	4.10744	4.73068	3.62281	6.24738	3.93047	3.04287	5.68145014842519
GSM972305	2.54794520547945	0	4.5815	4.26203	3.37006	4.26662	4.94618	2.35482	5.25537	6.69916	3.93506	6.07993079824022
GSM972306	4.6027397260274	0	4.54819	4.32873	2.33544	4.67849	4.94456	2.7516	5.47187	4.34423	4.25017	5.93397890715305
GSM972307	6.73972602739726	0	4.77078	3.41034	2.09052	3.4259	5.3752	2.45303	4.90849	3.67323	4.22499	5.1978833110528
GSM972308	7.56164383561644	0	5.28603	2.15388	2.099	5.22031	5.14639	2.39009	4.91407	4.1959	3.37989	5.82006504932453
GSM972309	7.80821917808219	0	4.92435	3.51407	4.72161	4.73602	5.74982	2.58372	6.99056	6.01001	4.33287	6.70393783554793
GSM972310	2.05479452054795	0	4.94707	2.75718	2.03651	4.52783	5.06292	4.12063	7.01403	5.30736	3.92778	6.19435629622491
GSM972311	8.71232876712329	0	3.87476	6.55916	1.8787	3.92409	5.18719	2.02444	6.39053	8.41182	4.87949	6.20992473338565
GSM972312	7.97260273972603	1	4.59562	3.58764	2.33408	5.32177	4.69961	5.33581	6.65381	5.29193	5.29583	6.77689582608874
GSM972313	7.47945205479452	1	5.16493	5.12062	4.95615	5.04183	4.67872	3.11822	7.65834	3.65886	4.97891	6.97543670965456
GSM972314	3.78082191780822	0	6.31991	2.55483	3.05193	5.83818	5.01742	2.74042	5.84574	4.34861	5.03557	6.77475869269503
GSM972315	6.9041095890411	0	4.57981	5.09052	2.2127	4.40296	4.29552	2.25204	3.97648	4.38475	3.1929	5.53702492010402
GSM972316	6.82191780821918	0	6.24474	4.59955	5.53301	4.74411	4.43462	3.03397	6.70469	4.80072	3.60606	7.00272009691982
GSM972317	2.46575342465753	1	6.02912	4.34271	6.13249	4.61781	4.1776	3.10184	4.00467	6.09757	4.73732	6.86309959634923
GSM972318	2.95890410958904	1	5.14457	3.79323	2.34254	4.96295	4.70998	4.4924	4.38922	7.25679	5.54067	6.63268927691094
GSM972319	6.41095890410959	1	5.8262	4.04836	2.44995	4.29271	4.93738	2.47003	7.56064	4.28681	4.80825	6.29274845899347
GSM972320	4.76712328767123	1	5.75412	3.12407	2.0404	4.15787	4.93122	2.15569	4.66401	5.83187	4.66906	5.81979674968546
GSM972321	0.73972602739726	0	6.19556	6.47516	4.47566	4.94928	4.86992	3.14809	7.01136	5.62625	5.08814	7.43112838008509
GSM972322	7.06849315068493	1	5.15467	3.30962	1.61962	4.73396	4.90013	2.56144	3.606	4.25988	3.35091	5.53025884647089
GSM972323	6.57534246575342	0	5.44815	3.33975	2.48222	5.12807	5.29425	2.79169	4.83901	3.98772	4.30853	6.13331365203019
GSM972324	6.73972602739726	0	6.22945	4.27579	5.18156	4.4128	4.83546	2.2256	4.9607	5.1428	5.00485	6.6294695493774
GSM972325	5.83561643835616	0	5.69818	3.21987	4.60742	4.44898	5.82386	2.33124	7.50482	6.62651	5.94729	6.93004482328073
GSM972326	6.98630136986301	0	5.77135	5.81833	2.57221	4.39731	4.54787	3.67334	3.32149	3.8993	3.86888	6.09257359420814
GSM972327	6.82191780821918	0	4.45469	4.28221	2.05452	3.74904	3.99981	1.99525	4.37986	7.59333	3.82518	5.51563473962167
GSM972328	6.73972602739726	0	5.59444	4.41558	2.3908	4.85787	4.90501	3.96988	6.55236	5.69926	4.36925	6.71324923873635
GSM972329	6.41095890410959	0	5.43566	3.42168	3.205	4.16186	4.31084	2.54196	5.49779	5.11692	4.70364	5.99304677281844
GSM972330	7.06849315068493	0	6.7009	3.91711	4.26035	4.22966	5.08557	2.89694	7.753	6.6845	4.11653	7.02626723465465
GSM972331	6.16438356164384	1	5.39552	3.46017	2.23936	4.47132	4.92744	2.60693	5.08526	5.73247	4.68156	6.03709324927967
GSM972332	7.15068493150685	0	6.45866	4.39787	5.17473	4.83574	4.32454	2.41927	5.84127	6.2264	4.46076	7.0271385085214
GSM972333	6.57534246575342	0	5.43538	2.97585	2.10889	4.73978	3.96095	3.25705	7.15247	5.31389	4.14131	6.24556954990005
GSM972334	6.32876712328767	0	6.47696	2.59319	4.16215	4.66576	4.96675	2.94178	6.09697	7.64224	5.09393	6.94628970095353
GSM972335	3.78082191780822	1	5.33556	3.34018	1.88394	4.78101	5.18496	3.16982	5.78304	5.12063	4.22046	6.15731935905638
GSM972336	4.10958904109589	0	5.20538	3.21687	1.92756	4.79883	3.76483	2.90516	5.39551	4.04383	3.58365	5.76695825633197
GSM972337	3.36986301369863	1	5.09224	3.39204	2.42154	4.43479	4.58286	2.45334	3.91729	4.87778	3.36851	5.59656172788129
GSM972338	6.08219178082192	0	5.2609	3.2408	1.78621	4.51325	4.3065	2.45419	5.99306	4.16841	4.14634	5.75329691861612
GSM972339	6.24657534246575	0	5.73652	4.22206	3.25871	4.29645	4.13715	3.59196	6.86634	4.4508	4.38838	6.42282461532462
GSM972340	6.9041095890411	0	5.09882	3.84263	2.33384	4.65073	4.80532	2.74213	2.8012	7.09602	4.05471	5.94510164619734
GSM972341	5.67123287671233	0	5.21633	3.12323	2.37499	4.77848	4.96784	3.40603	4.47164	4.60815	4.87905	6.03391331322851
GSM972342	2.3013698630137	0	5.5673	3.522	2.11721	4.30761	5.00394	2.18186	5.30338	6.04156	3.76174	5.93610870812364
GSM972343	4.27397260273973	1	5.28764	3.57578	2.17169	4.77246	4.53234	2.2099	6.39463	5.13509	4.18889	6.09694565738673
GSM972344	6.16438356164384	0	5.88708	4.81958	4.53639	4.60313	5.59009	3.5293	7.16437	5.37749	5.27471	7.1485182995169
GSM972345	3.45205479452055	1	5.15036	3.68697	2.22796	4.39206	4.66839	2.40589	3.57667	4.8361	3.80454	5.58831225924925
GSM972346	5.91780821917808	1	5.64433	5.73954	5.31715	5.26757	3.93311	2.17275	4.66676	6.89149	4.51844	7.07222
GSM972347	0.575342465753425	0	5.88203	3.56123	1.79507	5.02278	4.99464	3.5638	6.0277	4.73564	4.30351	6.42241076452391
GSM972348	5.0958904109589	0	5.489	5.64144	2.35667	4.40506	4.9756	2.65048	5.85392	4.95438	4.83786	6.34767897270117
GSM972349	0.410958904109589	1	4.77828	3.44487	4.06771	3.83533	4.12405	3.9278	5.32277	10.7328	5.04906	6.65534716828841
GSM972350	0.73972602739726	1	5.95675	3.34189	4.2785	4.52822	4.63258	2.02172	4.23511	3.83923	3.11371	5.94693301255226
GSM972351	1.97260273972603	0	5.98826	3.88899	2.2479	4.43151	4.61352	2.63686	6.88248	4.18211	4.30351	6.20256203900936
GSM972352	11.4246575342466	0	5.48278	3.39682	4.93816	4.06971	4.30099	2.88285	4.33949	7.59998	5.08471	6.4379819692538
GSM972353	10.9315068493151	0	6.45945	3.96641	2.50797	5.62839	5.11077	2.50693	7.89236	6.37882	4.59404	7.2190403794451
GSM972354	7.80821917808219	1	5.5005	6.08082	3.77709	4.92725	4.41575	2.6285	6.5604	5.19589	3.71538	6.79937148629086
GSM972355	2.79452054794521	1	5.64255	4.52276	2.08341	3.86244	4.5394	2.60288	7.78499	5.27341	4.67227	6.20035371415704
GSM972356	4.35616438356164	1	5.26012	3.85782	2.24881	4.60143	4.36937	3.52611	7.19888	4.8788	4.90351	6.36929033167215
GSM972357	3.45205479452055	1	5.08829	3.44001	2.13589	4.03648	3.79311	1.67288	4.22627	3.37134	4.78162	5.20804902232407
GSM972358	6.65753424657534	0	5.81803	2.7946	2.01403	4.85409	3.88403	3.42991	6.63815	4.92802	3.92732	6.23931665021464
GSM972359	2.46575342465753	1	5.21872	3.16272	1.93457	3.68456	3.9965	1.81374	6.51014	3.7847	3.89504	5.31921526866894
GSM972360	11.5890410958904	0	5.434	3.1996	1.80521	4.23701	5.89494	3.83961	4.34816	4.96978	4.78353	5.94943061562415
GSM972361	1.56164383561644	1	4.98898	7.2792	7.57785	3.97028	5.29425	2.50208	6.79899	9.53762	4.86669	7.67398213561075
GSM972362	8.05479452054795	0	5.57575	3.4902	1.66245	4.63385	4.37049	3.22664	5.33021	5.12575	4.68577	6.06632152161643
GSM972363	11.5068493150685	0	5.28033	6.38263	2.26024	4.78479	5.67926	2.41528	6.43352	5.70489	5.19729	6.72250497627332
GSM972364	8.46575342465753	0	5.3212	3.67677	4.81086	4.62839	4.82667	2.50319	7.32047	5.09612	4.02416	6.61728121586411
GSM972365	3.86301369863014	0	5.16493	5.72251	3.0822	3.85561	5.55908	2.89261	4.26708	6.9008	5.20298	6.31570501254345
GSM972366	1.97260273972603	1	4.86965	3.31393	2.44544	4.06722	5.51092	2.9181	3.05393	5.70672	4.29995	5.59686826527157
GSM972367	7.80821917808219	0	4.64736	4.74357	1.40278	3.39358	6.01267	4.03757	6.11382	6.00917	4.01463	5.87821834767831
GSM972368	7.56164383561644	0	5.22467	4.83594	2.82079	5.45198	5.32304	3.32132	4.73905	3.60862	4.93162	6.51776684828254
GSM972369	8.38356164383562	1	5.09986	3.68433	1.93174	3.87174	5.25429	3.23862	6.80704	7.95093	6.25659	6.39883201258772
GSM972370	5.83561643835616	1	4.9908	3.41512	1.81806	4.91864	5.13709	2.88771	5.44286	4.06929	4.41938	5.94870693383097
GSM972371	6.65753424657534	0	4.41096	4.5782	5.3192	4.52783	4.66786	2.91064	3.63115	4.086	3.9496	6.06126808199092
GSM972372	4.10958904109589	1	4.97731	3.8494	1.57451	4.62663	5.16713	3.23804	7.31045	5.46329	4.63132	6.28961696336251
GSM972373	6.49315068493151	0	4.68299	2.63766	1.90175	4.97877	4.87873	2.82299	5.52924	4.93864	3.6897	5.83990255532277
GSM972374	7.3972602739726	0	4.61289	4.16651	1.7142	4.55974	5.48287	4.48446	3.4938	4.80395	4.39022	5.91003583183078
GSM972375	9.61643835616438	0	4.53785	4.42225	5.7079	4.52783	4.79977	2.79773	5.54666	4.45593	4.39857	6.42167380091712
GSM972376	7.15068493150685	0	4.73601	3.97809	1.71885	4.86424	5.19497	3.63787	6.52548	7.30231	5.10912	6.56911322039442
GSM972377	6.73972602739726	0	4.70305	4.65451	3.79499	3.88695	4.81191	2.8788	3.64117	6.64036	4.21037	5.96332368020354
GSM972378	7.06849315068493	0	4.71873	4.0434	3.93851	4.14172	4.33622	4.31619	5.88462	8.42473	5.0298	6.70135738476503
GSM972379	7.80821917808219	0	4.65226	3.92291	1.51749	4.67592	4.97113	2.20289	3.90345	3.5503	4.40774	5.44641403999421
GSM972380	1.23287671232877	1	4.77661	3.02273	3.45559	4.71506	5.18883	1.86019	7.59139	6.12363	5.45627	6.4292201592367
GSM972381	3.94520547945205	1	4.53026	7.03336	1.4092	4.43353	4.76782	3.38989	3.36083	4.15523	3.13511	5.75725884034942
GSM972382	3.12328767123288	1	4.74503	3.97405	4.80211	5.14885	5.16441	2.46312	6.84109	5.20848	4.72638	6.75423892201144
GSM972383	7.56164383561644	0	4.74152	3.75358	2.22503	4.0907	5.31465	2.9814	4.40737	4.63064	3.40169	5.56677942606856
GSM972384	8.71232876712329	1	4.89654	3.78969	2.96697	4.55164	4.96565	2.96522	4.28138	6.21917	5.08276	6.15073456442717
GSM972385	5.17808219178082	0	4.52145	3.55691	1.58809	3.80881	4.8755	2.93052	3.78132	5.52789	4.0008	5.31538301639143
GSM972386	7.3972602739726	0	5.22867	3.09951	5.03529	4.41828	4.5999	3.14576	3.78722	5.59729	4.81359	6.25212084633368
GSM972387	10.1095890410959	0	5.06161	3.28095	1.69139	4.78351	4.69633	3.21527	4.46537	4.6451	3.61108	5.77699086399038
GSM972388	6.82191780821918	1	4.80974	3.58112	2.07471	4.65574	5.91958	3.70976	7.28576	5.40822	5.09878	6.45881920163053
GSM972389	7.64383561643836	0	4.9582	3.89762	2.50295	4.3753	4.30918	2.69599	6.6583	4.53503	3.65123	5.93789183292625
GSM972390	0.657534246575342	1	6.69958	4.61854	2.36771	4.64523	5.43729	3.09436	5.69606	4.92442	4.13946	6.6126519476463
GSM972391	4.27397260273973	1	5.7991	3.06367	5.48094	4.70293	5.01799	2.84639	6.94554	5.84527	4.54538	6.91951099951489
GSM972392	3.61643835616438	1	5.63225	2.77881	2.43493	4.86045	5.21553	2.85068	6.85335	5.44232	4.63979	6.41628343354586
GSM972393	3.86301369863014	1	5.43566	3.61955	2.90956	4.74242	4.94076	3.19017	7.21307	6.49202	6.33209	6.81348464111831
GSM972394	0.904109589041096	1	5.27507	4.13088	1.87492	4.59807	5.57594	2.94527	6.65381	5.42821	4.78588	6.34560476771671
GSM972395	12.0821917808219	0	5.05537	3.3704	2.52013	4.55725	3.9541	3.08109	5.38187	4.22289	4.10877	5.84592490767422
GSM972396	8.79452054794521	0	4.84067	2.93495	2.18022	4.02549	4.56911	3.80388	6.06506	3.89154	3.84322	5.66383581619748
GSM972397	8.63013698630137	0	4.88596	5.55922	2.76009	4.9264	4.99464	2.31396	5.12502	4.31233	4.4138	6.23061267145959
GSM972398	5.26027397260274	1	5.18486	2.60129	2.58541	4.38218	4.61467	1.74104	4.90647	5.33485	4.43775	5.66895218256954
GSM972399	7.3972602739726	0	5.44786	3.94377	2.77937	4.8842	4.35024	2.23475	7.54167	4.90401	3.99991	6.39809323292397
GSM972400	0.904109589041096	1	4.40872	3.26966	2.94645	4.4402	4.80253	2.92009	3.41772	7.07891	4.45102	5.8564966790474
GSM972401	0	1	5.22139	2.88473	4.02605	4.10415	5.18162	2.91121	5.44479	8.71121	6.30493	6.60645795813521
GSM972402	2.54794520547945	1	5.52554	3.90301	5.57045	3.97222	4.35886	2.32105	4.64834	6.74084	4.77875	6.41098833643116
GSM972403	4.6027397260274	0	6.5381	3.24779	3.19702	4.78439	4.88249	2.48005	7.27687	6.66646	4.89111	6.88486038561852
GSM972404	3.94520547945205	0	5.9746	3.03141	1.84517	4.5668	4.35562	2.53088	5.57166	5.32351	4.01189	5.99779647298924
GSM972405	6.49315068493151	1	5.4379	5.47792	3.76886	3.88737	4.56588	2.93225	4.40812	6.86906	4.86764	6.37875067660498
GSM972406	8.71232876712329	0	5.58336	4.96471	5.43116	4.44438	4.68755	2.53884	5.11242	6.82801	4.44833	6.81341940486143
GSM972407	10.8493150684932	0	6.01736	4.19302	2.26597	4.9119	4.53018	2.12045	5.97325	5.93618	4.83027	6.47755949033842
GSM972408	2.63013698630137	1	5.25498	2.80013	3.62793	4.13491	4.1333	2.3324	4.22209	7.18348	4.80402	5.96747950300316
GSM972409	8.54794520547945	0	5.67936	3.95145	2.42312	4.42255	5.34891	2.60429	4.53322	5.33623	4.75781	6.10066935520179
GSM972410	7.47945205479452	0	5.59908	4.39233	2.32538	4.10374	5.49969	3.06711	6.06208	7.03962	5.73412	6.5160009715554
GSM972411	10.2739726027397	0	4.82713	3.00338	2.21247	4.95996	4.25363	2.71293	5.54409	4.94004	3.95738	5.91439710268323
GSM972412	0.657534246575342	1	4.76314	5.44429	2.35049	4.25161	4.27219	3.25913	4.48044	8.74264	3.97392	6.32007313645192
GSM972413	1.64383561643836	1	4.87017	4.26432	1.74643	4.02952	5.12451	3.32405	4.16364	7.60593	4.38049	5.96620174839064
GSM972414	4.35616438356164	0	5.50423	3.84892	2.13479	4.66535	5.21933	3.79787	4.26946	5.19287	4.57439	6.20167299924584
GSM972415	3.45205479452055	1	4.86051	2.91168	2.34277	4.44898	4.42545	2.60573	5.42073	5.83647	4.50329	5.8543803461773
GSM972416	0.657534246575342	1	4.84246	4.75561	2.63816	4.00514	4.55658	2.90602	6.20812	7.24342	5.07749	6.2939842394229
GSM972417	12	0	5.01063	3.79725	2.0932	4.53787	4.64888	3.83211	5.84294	4.51705	3.82751	6.04485447121091
GSM972418	5.75342465753425	0	5.23675	3.7277	2.20378	4.88248	4.89193	3.28583	6.92309	4.423	4.5285	6.34570250285159
GSM972419	2.63013698630137	1	4.81739	4.08256	4.12204	4.60358	5.37078	2.22446	6.24678	6.81833	4.59121	6.54707669690382
GSM972420	0.493150684931507	1	5.63052	2.67553	5.51279	4.37447	6.00401	2.96241	6.3303	6.17035	5.01497	6.80350115747763
GSM972421	2.3013698630137	0	4.99748	3.99567	2.5472	4.65197	4.69249	2.46284	7.03126	7.71068	5.39573	6.58864250036551
GSM972422	3.04109589041096	1	5.39276	5.206	1.6658	4.3492	5.73067	2.77812	5.31865	7.46346	5.5768	6.48917331496497
GSM972423	3.28767123287671	0	5.02823	2.84214	2.17237	4.5614	5.02182	2.56085	6.20928	4.72425	4.50924	5.91303277228244
GSM972424	8.54794520547945	0	5.47435	3.91168	2.33312	4.59426	4.89193	2.82617	5.80093	5.0481	3.70024	6.13737205735958
GSM972425	4.84931506849315	0	5.73713	3.50926	5.74226	4.4469	5.63261	3.2051	5.35665	8.84791	4.95729	7.17225618393772
GSM972426	6.65753424657534	0	5.01457	4.96673	1.71765	4.97572	5.19153	2.90317	5.33754	5.40497	5.11552	6.34479128715904
GSM972427	4.35616438356164	0	4.87653	4.63268	1.71397	4.89103	4.78508	2.26732	4.69485	4.88272	4.39342	5.92901691436098
GSM972428	4.52054794520548	0	5.22814	5.19517	2.08692	4.74242	5.02182	2.04187	5.26131	8.42202	4.03904	6.48702950239481
GSM972429	5.0958904109589	0	5.45907	3.80621	3.04816	4.31815	5.65756	3.37873	5.33568	4.56966	3.88039	6.16866071137116
GSM972430	4.35616438356164	0	4.65055	6.80549	4.21427	4.49065	4.66519	2.91093	5.20493	6.01358	3.82518	6.59454434729543
GSM972431	4.43835616438356	0	5.02697	2.82212	2.89999	4.54329	4.42909	2.04907	6.28452	4.99101	4.39299	5.92191222342692
GSM972432	4.52054794520548	0	5.33421	3.77039	1.65838	4.9234	4.49219	2.15405	4.49879	6.2293	4.24379	6.00179019808669
GSM972433	1.31506849315068	1	4.75784	3.4906	2.09986	4.04135	4.66897	2.83656	4.42965	8.37336	6.29721	6.05536029806402
GSM972434	3.45205479452055	1	5.66395	2.79631	2.66165	4.87479	4.02867	2.20181	6.35913	4.59512	3.79761	6.06548780445873
GSM972435	3.28767123287671	0	5.22222	3.61997	2.21635	4.24916	4.50432	3.42812	4.56171	5.28231	4.49084	5.88998532642233
GSM972436	1.47945205479452	1	5.25826	3.80576	2.49933	4.39412	4.5065	3.05693	7.10279	4.85351	4.72835	6.23562631173161
GSM972437	0.575342465753425	1	5.26118	3.5837	2.56314	4.06238	3.86635	2.37977	5.20054	5.05948	4.5198	5.72560454500266
GSM972438	2.46575342465753	1	5.70872	5.91632	2.43606	3.47187	4.15144	3.95322	3.60404	8.96619	4.99283	6.39052685861221
GSM972439	0.164383561643836	1	5.38468	2.69983	2.44131	4.4469	4.01933	3.0094	4.74256	4.30286	4.01966	5.70366801635312
GSM972440	4.27397260273973	0	5.15653	3.09686	2.47645	4.03773	4.66464	2.99004	4.81779	8.66055	4.76396	6.13507121436661
GSM972441	5.58904109589041	0	4.56221	3.42037	2.35256	4.13971	4.12088	2.49915	5.04845	6.23749	4.05926	5.65997062857132
GSM972442	0.493150684931507	1	4.92329	3.10433	2.81962	4.29812	4.82227	2.80513	3.1244	3.90085	4.5903	5.49220754941942
GSM972443	3.94520547945205	0	6.15572	5.51795	5.34609	4.92555	4.63258	2.60316	4.31951	4.5003	3.89324	6.80044342778046
GSM972444	1.15068493150685	1	5.84054	3.68971	2.70179	4.02469	4.60268	3.07541	5.3645	8.18766	4.57251	6.39650696154551
GSM972445	2.87671232876712	0	6.5141	3.2125	2.81083	5.57062	4.6315	2.29147	7.39819	5.67812	4.09563	6.92108744917602
GSM972447	2.54794520547945	0	5.31818	2.9536	4.97337	4.29191	4.5872	1.91056	6.08797	5.36992	4.43372	6.23270707996048
GSM972449	3.36986301369863	1	5.45821	4.09488	3.7726	4.12465	5.10637	3.12185	7.61323	5.3183	5.47198	6.6266256194751
GSM972450	3.86301369863014	1	5.87616	3.14286	1.99474	4.705	4.76295	4.05809	4.95121	4.4865	4.2304	6.17113233861595
GSM972451	7.97260273972603	0	4.58748	3.76596	4.30809	4.84975	4.56043	3.44424	5.85499	4.50884	4.08036	6.35771396139083
GSM972452	8.13698630136986	0	6.11498	3.41512	5.06343	4.24304	5.23813	2.71836	5.04295	5.16989	4.32417	6.47810183861467
GSM972453	8.21917808219178	0	4.85892	4.87239	4.52608	4.21015	5.33343	2.18325	4.61865	3.98022	3.63295	5.98250596603851
GSM972454	6.16438356164384	0	5.44208	3.66247	1.81851	4.56265	4.52462	2.22701	6.23037	5.73841	4.08083	6.04791915559129
GSM972455	6.08219178082192	0	5.23162	2.73152	4.99855	3.79948	4.35448	2.36898	5.768	8.91128	5.26444	6.45745196671864
GSM972456	0	1	5.417	4.54678	1.77307	4.40296	4.41035	2.53513	5.71068	3.8349	4.18659	5.85880966519967
GSM972457	5.58904109589041	0	5.42281	4.28778	1.94799	4.20645	4.60645	2.49944	3.7126	4.58272	3.13648	5.55670944014122
GSM972458	1.3972602739726	1	6.6053	2.87392	2.67805	5.00653	4.85371	3.70258	3.86479	6.44757	4.10877	6.55312746247665
GSM972459	0.986301369863014	0	4.34615	4.38342	5.34609	4.56351	4.48392	2.46974	6.28575	6.11459	4.80495	6.55863326043598
GSM972460	7.89041095890411	0	4.90504	3.22076	4.47566	4.02469	4.52462	3.18286	6.16073	5.20508	4.35391	6.1589155138806
GSM972461	7.89041095890411	0	5.3309	2.81951	2.00042	4.43151	4.4944	2.59917	7.13064	5.48165	4.0753	6.02422500838129
GSM972462	7.23287671232877	0	5.09036	4.46887	5.07602	5.38749	4.92848	3.03919	6.62193	5.7284	4.56326	7.11018994689309
GSM972463	0.164383561643836	1	5.35742	4.29829	4.46297	4.40875	4.19903	2.92122	4.395	4.61609	3.65634	6.15340832709514
GSM972464	7.06849315068493	0	5.48732	3.27009	1.48917	4.28824	4.74155	2.24611	3.21191	6.00674	4.90834	5.61020578180611
GSM972465	6.9041095890411	1	6.50551	3.16142	6.27082	5.27502	4.80423	2.52797	7.05827	6.02415	4.734	7.41430035625618
GSM972466	6.16438356164384	0	5.28927	6.02549	3.2895	5.12324	5.28318	3.15585	7.23765	6.04605	5.62911	7.20685487010557
GSM972467	5.91780821917808	0	4.57094	4.32226	2.10447	4.21466	4.42169	2.60866	5.83099	5.54512	4.83832	5.87940755074396
GSM972468	1.97260273972603	1	6.12634	3.28607	2.30705	5.21638	5.01422	2.71235	6.61836	5.91974	4.57298	6.69169099861686
GSM972469	7.06849315068493	0	5.11917	3.51361	1.87077	4.8566	4.18703	2.52797	5.3427	5.40714	3.67014	5.92506611122392
GSM972470	6.98630136986301	0	6.07277	2.70893	3.28438	4.03159	4.87269	3.24187	4.88697	7.82129	4.19075	6.33827142714608
GSM972472	6.57534246575342	0	5.61903	2.4727	2.01894	4.4469	4.35343	3.31433	4.21033	6.00387	5.10912	5.9386879986183
GSM972473	9.61643835616438	0	5.8507	2.7858	2.85723	3.99787	4.76188	2.35705	5.47525	4.92378	3.68695	5.79974467255025
GSM972474	9.78082191780822	0	4.92487	3.35038	2.15253	5.12941	5.18332	2.60345	6.36705	5.99831	4.03725	6.3100769277171
GSM972475	7.15068493150685	0	5.39747	4.82923	2.09965	4.25041	3.78304	2.19711	4.52237	3.91122	4.47746	5.67249957797492
GSM972476	5.26027397260274	0	5.04025	4.25017	2.14533	3.56344	4.54628	2.35083	5.11585	7.27567	5.38544	5.84753474530711
GSM972477	6.65753424657534	0	5.24526	3.47626	2.74401	3.89265	5.10747	3.3319	5.07791	4.4937	5.06405	5.86995019751359
GSM972478	5.67123287671233	0	5.20697	3.63316	1.79174	4.17236	5.26784	2.94065	5.15471	4.78043	4.02237	5.76316533255507
GSM972479	0.246575342465753	0	4.06145	5.98465	2.18546	3.64206	4.49711	3.87826	5.92784	9.26793	6.53849	6.49575034578992
GSM972480	5.67123287671233	0	5.27438	2.66183	4.22759	4.36503	4.90824	2.52192	5.77626	4.07305	3.19336	5.94539647155852
GSM972481	5.34246575342466	1	5.42281	4.54723	1.99823	4.22486	5.65027	2.62966	4.19023	6.07447	5.24106	6.07989529780279
GSM972482	3.45205479452055	0	5.02	2.94477	2.32631	4.4402	4.26524	2.83334	4.86793	5.14757	4.21999	5.74772604379834
GSM972483	2.3013698630137	1	5.75412	3.82747	3.10823	4.82178	5.38863	2.808	3.0518	4.09944	4.29671	6.0495327509126
GSM972484	6.24657534246575	0	5.30353	3.72836	1.76458	4.83068	4.4537	2.92529	6.91307	6.18088	4.0735	6.34395297824522
GSM972485	6.16438356164384	0	4.95767	4.77948	4.30065	4.66622	4.9756	2.18824	2.85105	6.46966	5.04858	6.2777665429966
GSM972486	2.71232876712329	0	5.38164	2.67983	2.22247	4.60487	4.67379	3.74939	4.75817	7.24857	3.84641	6.19614294061797
GSM972487	5.50684931506849	0	5.12561	3.18069	1.86947	4.39607	3.89251	2.0757	3.72342	3.8512	3.45445	5.24296382832223
GSM972488	4.02739726027397	0	5.71137	4.0762	3.74457	4.14613	4.4374	1.82026	5.46362	4.68327	3.44999	5.97139249956549
GSM972489	6.08219178082192	0	4.77382	4.28733	4.39062	4.18091	4.28526	2.49573	4.69445	4.87382	3.56587	5.92385651693748
GSM972490	6.08219178082192	0	5.77317	2.63291	1.99931	5.39904	5.25144	3.58538	6.89221	5.60241	4.707	6.70854709184694
GSM972491	5.75342465753425	0	5.8262	2.89301	2.07649	5.53972	4.71266	2.71892	6.27228	5.55158	5.26493	6.61468246223976
GSM972492	5.58904109589041	0	6.10775	7.03336	5.62073	4.54371	5.27939	4.45545	7.33969	4.42706	4.21365	7.56055109981529
GSM972493	4.84931506849315	0	5.098	3.21466	2.038	4.29271	4.78615	2.7447	5.78908	5.56143	3.97572	5.86064007104469
GSM972494	4.68493150684932	0	6.01406	3.70449	3.01093	4.01536	5.28152	2.51882	5.71744	3.5617	4.13765	5.95805976854329
GSM972495	2.21917808219178	1	6.00735	3.15111	4.83548	4.88375	4.77315	2.3912	4.28667	4.83179	3.43128	6.35857240343759
GSM972496	11.6712328767123	0	5.3577	3.39076	2.21842	4.64649	4.7488	2.14768	4.21276	3.60124	3.49392	5.58086362861273
GSM972497	0.0821917808219178	0	5.99645	2.70114	2.21316	5.31833	4.38408	3.27903	7.2027	4.42456	6.73603	6.71639700630043
GSM972498	4.84931506849315	1	6.06801	2.83948	2.06625	4.87139	4.10407	2.06493	5.90002	6.40317	4.25617	6.23330298745161
GSM972499	5.91780821917808	0	6.63349	2.465	4.08607	5.56698	4.10841	3.17154	7.49602	6.39877	3.98115	7.21439477837356
GSM972501	8.71232876712329	1	5.41529	4.24372	4.04131	5.24845	5.3516	2.1052	7.58907	4.78075	5.27617	6.90649633719916
GSM972502	10.7671232876712	0	5.94958	6.25461	2.19002	4.56014	4.81355	2.52769	5.48757	4.23077	3.92095	6.34068632335967
GSM972503	12	0	4.75938	3.81112	2.33129	3.96494	4.64834	2.53942	6.67159	5.51609	4.52305	5.87543240468824
GSM972504	2.46575342465753	1	6.03448	3.38733	4.23052	4.86639	5.27609	2.42043	5.99019	6.33518	5.00532	6.82075601624045
GSM972505	11.8356164383562	0	5.52407	4.53123	2.47783	5.1906	5.41164	2.19548	7.98111	5.92089	5.55625	6.91681154483693
GSM972506	11.5890410958904	0	5.55942	3.35917	2.18958	4.43722	5.06292	2.24751	4.7691	4.71378	5.01164	5.87584707500941
GSM972507	3.45205479452055	0	6.05771	3.07965	4.74256	4.28489	4.74	1.93162	5.95876	4.78271	4.01417	6.28075438296955
GSM972508	11.013698630137	0	5.05016	2.99726	2.39331	4.4197	4.1826	3.04697	6.13002	4.73663	3.99769	5.87442722405551
GSM972509	1.15068493150685	0	4.99623	3.49149	2.46439	4.8566	3.98575	2.26676	4.25811	4.44666	3.84277	5.71205187771552
GSM972510	7.06849315068493	0	5.36482	2.93231	2.32564	4.66796	4.39234	2.11852	4.17356	3.8759	3.51508	5.54500450961593
GSM972511	3.86301369863014	1	5.92619	5.51795	2.69032	4.33049	4.16945	3.55373	4.75543	4.48401	4.65635	6.32609997531468
GSM972512	1.89041095890411	1	5.21415	4.79586	5.03565	4.79752	4.1399	2.83247	6.47656	4.91559	3.70483	6.68287148620334
GSM972513	3.94520547945205	1	4.66636	3.09005	1.95856	4.64265	4.89848	4.26981	6.88807	5.80376	4.17951	6.27229006662013
GSM972514	2.63013698630137	1	5.41161	2.73502	2.30366	4.64095	4.4724	3.17298	3.63051	4.569	3.6728	5.69978913709801
GSM972515	9.6986301369863	0	4.84169	3.44704	2.22364	4.1663	4.4049	3.37573	4.72155	5.838	3.99769	5.77935790357839
GSM972516	5.42465753424658	0	5.07131	2.98853	2.43103	4.74705	4.34106	3.1701	6.35248	4.31961	3.89179	6.01337662735127
GSM972517	3.04109589041096	1	5.29545	3.92291	3.90092	4.47951	4.68093	3.46004	3.70418	5.94246	4.0386	6.24305246503507
GSM972518	2.87671232876712	1	5.47632	5.12814	4.64481	4.2196	5.22709	3.368	3.87661	5.59106	4.49407	6.4900405416291
GSM972519	1.15068493150685	1	5.01429	3.55383	1.62051	4.32839	4.89576	3.16576	4.88086	8.23013	4.62849	6.13692039566921
GSM972520	5.0958904109589	1	5.00298	5.40644	3.29615	4.6262	4.28794	2.8615	5.13464	5.2724	3.65818	6.27590730574526
GSM972521	6.24657534246575	1	4.91094	4.31996	2.21978	4.49474	4.24207	2.86582	3.93191	5.55518	4.43733	5.8523775950196
GSM972522	8.13698630136986	0	5.45991	3.52954	4.68083	4.07175	5.01259	1.99525	3.82441	6.17451	4.03815	6.04413632224808
GSM1681353	10.7671232876712	0	5.12949	2.82084	1.60089	4.6136	3.73253	2.01124	4.36221	3.61753	2.57741	5.20483332452234
GSM1681354	11.6712328767123	0	4.8453	3.36997	1.98186	4.2686	3.93844	1.46256	4.3665	4.14029	3.4658	5.19386214511519
GSM1681355	11.5890410958904	0	4.94656	2.98547	1.82117	4.60186	4.20684	1.79441	3.62338	3.94921	3.33928	5.2250409410095
GSM1681356	11.013698630137	0	5.00688	2.87911	1.85783	4.03648	3.56513	1.96823	4.98265	3.89867	3.37082	5.14378133442727
GSM1681357	10.1095890410959	0	5.3353	2.89035	2.08803	4.50051	3.81807	1.7278	3.90445	3.50988	3.91546	5.28977340174431
GSM1681359	2.95890410958904	1	4.99852	3.00901	1.81167	4.13853	3.84134	2.06718	4.57554	4.20487	2.66125	5.15872909150072
GSM1681360	2.46575342465753	1	4.73351	2.79677	1.51435	4.09685	4.42492	1.84567	3.59791	4.81541	3.3086	5.02570809052325
GSM1681361	7.06849315068493	0	5.43985	2.88952	2.35164	4.64222	3.844	2.39997	3.53355	3.22565	3.76547	5.42140503234453
GSM1681362	7.06849315068493	0	5.67051	2.92494	2.33793	3.9911	3.87546	2.31601	4.28067	3.52727	2.74329	5.25770395273544
GSM1681363	6.98630136986301	0	5.49474	2.76153	1.86535	4.4758	3.66587	2.1952	4.64524	4.00848	3.19654	5.40948898945771
GSM1681364	6.98630136986301	0	5.64225	3.35963	2.12286	4.38383	3.66641	1.91813	3.28177	2.81696	2.78153	5.1590517443214
GSM1681365	7.06849315068493	0	5.45626	3.51803	2.13884	4.56976	4.12298	1.33911	4.0504	3.77717	3.72037	5.42811216946599
GSM1681367	6.24657534246575	0	5.49212	3.17756	1.96825	4.37405	3.66425	1.03871	3.48231	3.35215	3.9023	5.11393117899436
GSM1681368	6.65753424657534	0	5.75873	3.10124	2.07028	4.17929	3.86081	1.9123	4.28812	3.68405	2.89233	5.30112308773363
GSM1681369	5.34246575342466	1	4.96416	3.03923	2.4156	4.50423	4.39018	2.35253	3.93054	3.92614	2.99211	5.39032088096525
GSM1681370	6.08219178082192	0	5.02595	3.10683	1.90044	4.60443	4.27815	2.15879	4.28595	4.07944	1.89766	5.31305550504774
GSM1681371	5.58904109589041	0	5.51318	2.93967	2.01053	4.25644	3.85059	1.50804	4.9656	4.3168	3.49349	5.38100054081773

## Sheet: Table S7
Supplemental Table S7. The cellular senescence-related signature score of patients with colon cancer from GSE12945 dataset
id	futime	fustat	CASP2	CDKN2A	FOXD1	ING5	LIMK1	OXTR	PHGDH	SERPINE1	SNAI1	riskScore
GSM324749	4.27397	0	4.8069	2.03115	1.56829	3.77801	4.15552	1.24582	2.47791	3.86629	3.1428	4.40674
GSM324744	4.43836	0	5.04882	1.75911	0.641305	4.12378	4.1521	1.65895	2.68388	4.53354	3.15396	4.55481
GSM324775	4.43836	0	4.31618	2.08085	0.792469	4.01773	3.36374	1.42423	4.11947	5.26693	2.70966	4.58385
GSM324742	4.68493	0	4.43201	2.17064	1.19103	4.13622	4.52684	1.67555	3.01705	4.13544	3.43833	4.62092
GSM324771	2.9589	0	4.1592	1.5394	1.66032	3.59635	3.39478	0.913443	3.42753	7.65094	3.56608	4.67901
GSM324736	4.84932	0	4.35632	1.96387	0.970294	4.61667	5.19166	2.69894	1.46062	4.77208	3.66135	4.73246
GSM324741	4.76712	0	4.6923	1.8243	0.742278	4.41992	5.2344	1.70566	3.02082	4.38072	3.59584	4.77335
GSM324761	3.61644	0	4.95009	2.06097	0.439375	4.34308	4.57054	2.30452	3.0763	4.24303	3.82169	4.79568
GSM324738	4.84932	0	4.88709	1.90917	1.10924	4.3762	4.04924	1.31108	3.1715	4.90634	3.60959	4.82444
GSM324726	4.93151	0	4.84443	2.34644	0.273551	4.49784	5.24872	1.82603	2.95447	5.66811	3.23175	4.93636
GSM324747	4.27397	0	5.358	1.77422	1.19103	4.48111	4.3082	1.63053	3.10894	4.62664	3.36415	4.93694
GSM324751	1.89041	1	5.30727	2.62401	0.15562	4.13077	4.94291	1.64093	4.11107	5.06056	3.81145	5.02957
GSM324763	4.10959	0	5.24647	2.89029	1.09947	4.14846	4.94039	1.85759	3.38889	4.31485	3.96832	5.04152
GSM324740	0.575342	0	4.75696	2.1446	1.0783	4.01975	5.85664	1.51397	4.52767	4.78345	4.33243	5.09084
GSM324755	4.52055	0	4.89483	1.99059	1.26186	3.9274	4.74884	1.80933	4.78153	4.96226	4.46897	5.10445
GSM324748	5.0137	0	4.74839	2.06394	0.751344	4.45859	4.3836	1.29189	4.98021	4.67465	4.2381	5.10885
GSM324745	4.43836	0	4.42466	2.50757	0.782591	4.7998	4.19098	1.6117	3.12409	5.40474	4.96694	5.13268
GSM324764	3.78082	0	5.12562	1.69935	5.40941	4.05042	4.24951	1.77315	2.40473	4.22438	3.36626	5.20239
GSM324723	5.26027	0	5.48432	2.75138	1.25253	4.21558	4.93811	2.02436	2.74984	5.92917	3.72904	5.20248
GSM324729	1.64384	0	5.12418	2.1636	1.62588	4.87876	4.32269	1.92142	3.5845	4.85754	3.05395	5.23136
GSM324766	4.35616	0	5.22453	1.67103	3.83784	3.88888	4.77123	1.57521	4.69087	4.70757	2.82775	5.27235
GSM324759	4.27397	0	4.86919	2.5787	1.7587	4.18214	4.8119	1.8177	4.89674	5.14596	3.50799	5.28032
GSM324732	3.20548	0	4.64185	1.90721	1.19103	5.10057	5.24148	1.91645	3.54821	5.07196	4.03686	5.307
GSM324773	3.86301	0	4.58091	3.96368	1.84786	3.39951	4.03097	2.29917	7.17236	4.70177	3.13239	5.31825
GSM324735	4.93151	0	5.06184	3.92757	1.65412	4.7153	4.75928	1.58793	2.70696	5.39871	3.37704	5.34979
GSM324774	3.86301	0	5.01682	3.16088	1.43257	4.24187	4.5733	2.11228	5.20365	4.18068	4.06977	5.353
GSM324731	3.53425	0	5.69413	2.30288	1.59468	3.97463	4.59287	1.40274	4.98938	4.80679	4.83989	5.38256
GSM324746	3.0411	0	5.16847	2.25897	1.59609	4.03482	5.1046	1.28288	5.57848	4.96397	4.69983	5.40463
GSM324752	2.05479	1	4.91573	1.63121	1.7745	5.45668	4.46323	2.1025	3.18783	5.12363	3.4883	5.40477
GSM324743	4.43836	0	5.03319	2.33235	1.13658	4.524	4.93401	1.9093	5.76254	4.91238	3.26392	5.40762
GSM324762	5.26027	0	5.51907	3.11026	1.05658	4.11121	5.33654	1.69802	4.0128	6.2616	4.02124	5.43461
GSM324725	3.36986	0	5.18749	3.53987	1.08107	4.70985	5.53765	1.83823	3.68309	5.21028	3.68112	5.46887
GSM324756	4.52055	0	4.88996	2.02291	1.5425	4.54866	5.91278	2.87466	4.09721	5.56832	4.01261	5.47535
GSM324730	3.12329	0	5.15342	1.66903	2.56874	4.46939	5.23233	1.20178	4.79292	5.37581	3.77693	5.47942
GSM324767	3.61644	0	5.27876	2.1815	0.970294	5.58326	4.80614	1.69702	3.47249	4.85583	3.56608	5.48718
GSM324739	3.20548	1	5.0849	2.668	1.25253	4.26681	5.04029	2.80899	4.21514	5.22786	5.35691	5.49268
GSM324770	5.0137	0	5.48923	3.46684	1.58557	4.1636	4.8119	2.22588	2.98525	5.73217	5.35691	5.50442
GSM324718	4.19178	0	5.05015	2.1871	1.3468	4.25057	4.8902	1.74058	5.94901	5.87745	3.8829	5.50544
GSM324715	2.63014	1	4.99232	2.13397	3.1849	4.37042	5.01257	1.41086	4.98459	4.28544	4.34963	5.51842
GSM324733	3.53425	0	4.8963	2.92466	1.3263	3.88402	4.91753	1.34293	7.79534	5.04499	3.63422	5.53311
GSM324734	3.53425	0	5.34562	1.85587	1.29275	4.40541	5.43434	1.91159	5.6085	5.54941	4.33243	5.59316
GSM324769	4.43836	0	4.62694	2.39287	3.41733	4.37763	4.65826	1.70252	4.73409	4.6284	5.22841	5.60033
GSM324724	4.0274	0	4.83979	2.83705	1.65681	4.3461	5.22287	2.24946	4.86462	6.0358	4.63217	5.62773
GSM324758	2.71233	1	5.48923	1.99157	1.43522	4.90124	4.77924	1.80558	5.32944	4.06265	4.91565	5.64128
GSM324757	1.06849	0	4.89347	2.30533	1.11055	4.30462	5.18552	6.11579	6.03705	4.1101	3.89682	5.65267
GSM324721	3.86301	0	5.67801	4.46045	1.66921	3.60169	5.20666	1.89724	5.1492	3.63636	6.56225	5.66276
GSM324776	4.84932	0	6.07809	4.64002	3.09744	4.1754	4.77583	1.6542	3.05227	4.76613	3.93398	5.70102
GSM324768	1.31507	1	4.94517	3.23445	2.39172	4.63557	5.26722	1.5648	4.77668	5.75527	4.08101	5.76183
GSM324760	4.10959	0	5.02697	3.08901	1.23029	4.67635	5.44486	2.91117	5.18096	4.74574	5.67239	5.8326
GSM324728	3.0411	0	5.60783	4.67265	1.04549	4.67474	5.19045	1.95524	3.0263	7.44919	4.03581	5.85401
GSM324753	1.72603	1	5.62878	3.28203	2.63436	4.66591	5.98591	1.91645	4.17279	4.71221	4.51496	5.88156
GSM324716	4.93151	0	5.30727	2.38379	1.02936	4.57124	6.22239	1.37113	7.67089	4.72754	4.88115	5.94211
GSM324765	3.61644	1	4.72494	3.30391	3.5384	5.44572	4.5356	2.08343	4.42783	5.68208	2.46008	5.95548
GSM324720	0.575342	0	5.40681	1.75131	1.32761	4.59969	5.62551	1.70479	7.51251	6.47049	3.51712	5.95657
GSM324719	1.80822	0	5.84418	2.75515	1.08107	5.18828	6.46626	1.55655	4.34816	6.44213	4.68536	6.07445
GSM324772	1.64384	1	4.45521	4.42254	3.49217	4.53223	3.88547	2.14356	5.00433	8.51542	2.80018	6.0776
GSM324717	0.657534	1	5.73049	4.99558	0.963095	4.42436	5.17858	1.65228	6.70622	5.01648	4.95715	6.12756
GSM324722	2.87671	0	5.24036	2.84334	1.2222	5.08674	4.97936	1.95708	6.95806	4.88219	5.53466	6.14118
GSM324737	1.39726	1	4.92665	4.52149	1.55474	5.96676	5.12154	2.87594	4.498	4.49601	3.55913	6.14132
GSM324754	4.10959	0	5.27372	4.30909	4.25992	4.40408	5.3194	1.34785	5.96095	5.45837	3.72444	6.23136
GSM324750	0.821918	1	4.7537	6.43417	2.7372	4.80575	5.14944	2.5126	4.77829	6.13257	4.60209	6.38088
GSM324727	2.71233	0	4.36269	6.62221	4.11949	4.44143	4.42253	1.94818	6.32039	6.33047	5.03663	6.57487
